# Supplementary material for: 6,7,8,14,15,16-Hexaphenyldibenzo[c,gh]naphtho[3,2,1,8-pqra]tetraphene-5,13-dione dichloromethane monosolvate
Source: Acta Crystallogr Sect E Struct Rep Online. 2012 Apr 4;68(Pt 5):o1284. doi: 10.1107/S1600536812013621 (PMC3344435; doi:10.1107/S1600536812013621)
Supplement: Supplementary file 1 [file e-68-o1284-sup1.cif]

##############################################################################
#                                                                            #
# This CIF contains the data in a paper accepted for publication in          #
# Acta Crystallographica Section E. It conforms to the requirements of       #
# Notes for Authors for Acta Crystallographica Section E, and has been       #
# peer reviewed under the auspices of the IUCr Commission on Journals.       #
#                                                                            #
# Full details of the Crystallographic Information File format               #
# are given in the paper "The Crystallographic Information File (CIF):       #
# a New Standard Archive File for Crystallography" by S. R. Hall, F. H.      #
# Allen and I. D. Brown [Acta Cryst. (1991), A47, 655-685].                  #
#                                                                            #
# The current version of the core CIF dictionary is obtainable from          #
# ftp://ftp.iucr.org/pub/cif_core.dic.                                       #
#                                                                            #
# Software is freely available for graphical display of the structure(s)     #
# in this CIF. For information consult the CIF software page                 #
# http://www.iucr.org/resources/cif/software.                                #
#                                                                            #
# This file may be used for bona fide research purposes within the           #
# scientific community so long as proper attribution is given to the journal # 
# article from which it was obtained.                                        #
#                                                                            #
##############################################################################
data_I
_audit_creation_method     SHELXL-97
_chemical_name_systematic
;
6,7,8,14,15,16-Hexaphenyldibenzo[<i>c</i>,<i>gh</i>]naphtho[3,2,1,8-
<i>pqra</i>]tetraphene-5,13-dione dichloromethane monosolvate
;
_chemical_name_common
;
6,7,8,14,15,16-Hexaphenyldibenzo[<i>c</i>,<i>gh</i>]naphtho[3,2,1,8-
<i>pqra</i>]tetraphene-5,13-dione dichloromethane monosolvate
;
_chemical_formula_moiety     'C66 H38 O2, C H2 Cl2'
_chemical_formula_sum     'C67 H40 Cl2 O2'
_chemical_formula_iupac     'C66 H38 O2, C H2 Cl2'
_chemical_formula_weight     947.89
_chemical_melting_point     ?
_symmetry_cell_setting     triclinic
_symmetry_space_group_name_H-M     'P -1'
_symmetry_space_group_name_Hall     '-P 1'
loop_
    _symmetry_equiv_pos_as_xyz
    'x, y, z'
    '-x, -y, -z'
_cell_length_a     12.587(3)
_cell_length_b     13.466(3)
_cell_length_c     15.872(3)
_cell_angle_alpha     91.82(3)
_cell_angle_beta     107.75(3)
_cell_angle_gamma     112.20(3)
_cell_volume     2339.0(12)
_cell_formula_units_Z     2
_cell_measurement_reflns_used     17659
_cell_measurement_theta_min     1.75
_cell_measurement_theta_max     27.48
_cell_measurement_temperature     173(2)
_exptl_crystal_description     plate
_exptl_crystal_colour     yellow
_exptl_crystal_size_max     0.28
_exptl_crystal_size_mid     0.22
_exptl_crystal_size_min     0.10
_exptl_crystal_density_diffrn     1.346
_exptl_crystal_density_meas     ?
_exptl_crystal_density_method     'not measured'
_exptl_crystal_F_000     984
_exptl_absorpt_coefficient_mu     0.190
_exptl_absorpt_correction_type     multi-scan
_exptl_absorpt_process_details     '(ABSCOR; Higashi, 1995)'
_exptl_absorpt_correction_T_min     0.9488
_exptl_absorpt_correction_T_max     0.9813
_exptl_special_details
;
;
_diffrn_ambient_temperature     173(2)
_diffrn_radiation_type     MoK\a
_diffrn_radiation_wavelength     0.71073
_diffrn_radiation_source     'rotating anode'
_diffrn_radiation_monochromator     graphite
_diffrn_measurement_device_type     'Rigaku R-AXIS RAPID IP area-detector'
_diffrn_measurement_method     '\w scans at fixed \c = 45\%'
_diffrn_detector_area_resol_mean     ?
_diffrn_reflns_number     15194
_diffrn_reflns_av_R_equivalents     0.0447
_diffrn_reflns_av_sigmaI/netI     0.0840
_diffrn_reflns_theta_min     1.92
_diffrn_reflns_theta_max     25.00
_diffrn_reflns_theta_full     25.00
_diffrn_measured_fraction_theta_max     0.999
_diffrn_measured_fraction_theta_full     0.999
_diffrn_reflns_limit_h_min     -14
_diffrn_reflns_limit_h_max     14
_diffrn_reflns_limit_k_min     -16
_diffrn_reflns_limit_k_max     16
_diffrn_reflns_limit_l_min     -18
_diffrn_reflns_limit_l_max     18
_diffrn_standards_number     ?
_diffrn_standards_interval_count     ?
_diffrn_standards_interval_time     ?
_diffrn_standards_decay_%     ?
_refine_special_details
;
Refinement of <i>F</i>^2^ against ALL reflections. The weighted <i>R</i>-factor
<i>wR</i> and goodness of fit <i>S</i> are based on <i>F</i>^2^, conventional
<i>R</i>-factors <i>R</i> are based on <i>F</i>, with <i>F</i> set to zero for
negative <i>F</i>^2^. The threshold expression of <i>F</i>^2^ >
\s(<i>F</i>^2^) is used only for calculating <i>R</i>-factors(gt) <i>etc</i>.
and is not relevant to the choice of reflections for refinement.
<i>R</i>-factors based on <i>F</i>^2^ are statistically about twice as large
as those based on <i>F</i>, and <i>R</i>- factors based on ALL data will be
even larger.
;
_reflns_number_total     8220
_reflns_number_gt     6068
_reflns_threshold_expression     I>2\s(I)
_refine_ls_structure_factor_coef     Fsqd
_refine_ls_matrix_type     full
_refine_ls_R_factor_all     0.1343
_refine_ls_R_factor_gt     0.0868
_refine_ls_wR_factor_gt     0.1351
_refine_ls_wR_factor_ref     0.1475
_refine_ls_goodness_of_fit_ref     1.255
_refine_ls_restrained_S_all     1.255
_refine_ls_number_reflns     8220
_refine_ls_number_parameters     640
_refine_ls_number_restraints     0
_refine_ls_hydrogen_treatment     constr
_refine_ls_weighting_scheme     calc
_refine_ls_weighting_details
         'calc w=1/[\s^2^(Fo^2^)+(0.0507P)^2^+0.1946P] where P=(Fo^2^+2Fc^2^)/3'
_atom_sites_solution_hydrogens     geom
_atom_sites_solution_primary     direct
_atom_sites_solution_secondary     difmap
_refine_ls_shift/su_max     0.000
_refine_ls_shift/su_mean     0.000
_refine_diff_density_max     0.321
_refine_diff_density_min     -0.256
_refine_ls_extinction_method     none
_refine_ls_extinction_coef     ?
loop_
    _atom_type_symbol
    _atom_type_description
    _atom_type_scat_dispersion_real
    _atom_type_scat_dispersion_imag
    _atom_type_scat_source
    'C' 'C' 0.0033 0.0016
                         'International Tables Vol C Tables 4.2.6.8 and 6.1.1.4'
    'H' 'H' 0.0000 0.0000
                         'International Tables Vol C Tables 4.2.6.8 and 6.1.1.4'
    'O' 'O' 0.0106 0.0060
                         'International Tables Vol C Tables 4.2.6.8 and 6.1.1.4'
    'Cl' 'Cl' 0.1484 0.1585
                         'International Tables Vol C Tables 4.2.6.8 and 6.1.1.4'
_computing_data_collection     'RAPID-AUTO (Rigaku, 2001)'
_computing_cell_refinement     'RAPID-AUTO(Rigaku, 2001)'
_computing_data_reduction     'RAPID-AUTO (Rigaku, 2001)'
_computing_structure_solution     'SHELXS97 (Sheldrick, 2008)'
_computing_structure_refinement     'SHELXL97 (Sheldrick, 2008)'
_computing_molecular_graphics     'SHELXTL (Sheldrick, 2008)'
_computing_publication_material     'SHELXL97 (Sheldrick, 2008)'
loop_
    _atom_site_type_symbol
    _atom_site_label
    _atom_site_fract_x
    _atom_site_fract_y
    _atom_site_fract_z
    _atom_site_U_iso_or_equiv
    _atom_site_adp_type
    _atom_site_calc_flag
    _atom_site_refinement_flags
    _atom_site_occupancy
    _atom_site_symmetry_multiplicity
    _atom_site_disorder_assembly
    _atom_site_disorder_group
    O O1 0.6200(2) -0.19241(17) -0.05996(14) 0.0241(5) Uani d . 1 1 . .
    C C1 0.6222(3) -0.1085(2) 0.0740(2) 0.0183(7) Uani d . 1 1 . .
    C C2 0.5476(3) -0.0681(2) 0.1014(2) 0.0200(7) Uani d . 1 1 . .
    C C3 0.5345(3) -0.0813(2) 0.1860(2) 0.0206(7) Uani d . 1 1 . .
    C C4 0.6146(3) -0.1179(2) 0.2480(2) 0.0219(8) Uani d . 1 1 . .
    C C5 0.6990(3) -0.1452(2) 0.2232(2) 0.0220(8) Uani d . 1 1 . .
    C C6 0.6993(3) -0.1455(2) 0.1349(2) 0.0206(7) Uani d . 1 1 . .
    C C7 0.6099(3) -0.1176(2) -0.0222(2) 0.0191(7) Uani d . 1 1 . .
    C C8 0.4887(3) -0.0099(2) 0.0422(2) 0.0180(7) Uani d . 1 1 . .
    C C9 0.4234(3) 0.0361(2) 0.0713(2) 0.0203(7) Uani d . 1 1 . .
    C C10 0.3867(3) 0.0053(2) 0.1482(2) 0.0199(7) Uani d . 1 1 . .
    C C11 0.4372(3) -0.0582(2) 0.2029(2) 0.0216(8) Uani d . 1 1 . .
    C C12 0.2907(3) 0.0256(3) 0.1631(2) 0.0259(8) Uani d . 1 1 . .
    H H12 0.2598 0.0714 0.1288 0.031 Uiso calc R 1 1 . .
    C C13 0.2416(3) -0.0196(3) 0.2258(2) 0.0294(9) Uani d . 1 1 . .
    H H13 0.1778 -0.0046 0.2352 0.035 Uiso calc R 1 1 . .
    C C14 0.2854(3) -0.0874(3) 0.2753(2) 0.0275(8) Uani d . 1 1 . .
    H H14 0.2483 -0.1219 0.3165 0.033 Uiso calc R 1 1 . .
    C C15 0.3814(3) -0.1052(3) 0.2657(2) 0.0243(8) Uani d . 1 1 . .
    H H15 0.4115 -0.1502 0.3019 0.029 Uiso calc R 1 1 . .
    C C16 0.6169(3) -0.1202(3) 0.3423(2) 0.0248(8) Uani d . 1 1 . .
    C C17 0.6572(3) -0.0237(3) 0.4006(2) 0.0345(9) Uani d . 1 1 . .
    H H17 0.6861 0.0438 0.3804 0.041 Uiso calc R 1 1 . .
    C C18 0.6560(4) -0.0243(4) 0.4865(3) 0.0523(12) Uani d . 1 1 . .
    H H18 0.6835 0.0425 0.5248 0.063 Uiso calc R 1 1 . .
    C C19 0.6154(4) -0.1207(4) 0.5176(3) 0.0574(13) Uani d . 1 1 . .
    H H19 0.6138 -0.1208 0.5771 0.069 Uiso calc R 1 1 . .
    C C20 0.5767(4) -0.2176(4) 0.4616(3) 0.0518(13) Uani d . 1 1 . .
    H H20 0.5493 -0.2845 0.4831 0.062 Uiso calc R 1 1 . .
    C C21 0.5774(3) -0.2184(3) 0.3744(3) 0.0358(9) Uani d . 1 1 . .
    H H21 0.5512 -0.2854 0.3366 0.043 Uiso calc R 1 1 . .
    C C22 0.7968(3) -0.1662(3) 0.2930(2) 0.0216(8) Uani d . 1 1 . .
    C C23 0.9030(3) -0.0792(3) 0.3428(3) 0.0390(10) Uani d . 1 1 . .
    H H23 0.9121 -0.0076 0.3334 0.047 Uiso calc R 1 1 . .
    C C24 0.9962(4) -0.0943(4) 0.4061(3) 0.0524(12) Uani d . 1 1 . .
    H H24 1.0686 -0.0332 0.4399 0.063 Uiso calc R 1 1 . .
    C C25 0.9851(4) -0.1976(4) 0.4208(3) 0.0483(11) Uani d . 1 1 . .
    H H25 1.0493 -0.2082 0.4643 0.058 Uiso calc R 1 1 . .
    C C26 0.8793(4) -0.2854(3) 0.3713(3) 0.0408(10) Uani d . 1 1 . .
    H H26 0.8711 -0.3569 0.3805 0.049 Uiso calc R 1 1 . .
    C C27 0.7847(3) -0.2707(3) 0.3082(2) 0.0319(9) Uani d . 1 1 . .
    H H27 0.7116 -0.3317 0.2754 0.038 Uiso calc R 1 1 . .
    C C28 0.7875(3) -0.1761(3) 0.1067(2) 0.0236(8) Uani d . 1 1 . .
    C C29 0.7741(3) -0.2831(3) 0.0977(2) 0.0296(9) Uani d . 1 1 . .
    H H29 0.7135 -0.3363 0.1153 0.036 Uiso calc R 1 1 . .
    C C30 0.8479(3) -0.3131(3) 0.0633(3) 0.0397(10) Uani d . 1 1 . .
    H H30 0.8362 -0.3872 0.0557 0.048 Uiso calc R 1 1 . .
    C C31 0.9380(3) -0.2368(3) 0.0399(3) 0.0477(12) Uani d . 1 1 . .
    H H31 0.9882 -0.2580 0.0159 0.057 Uiso calc R 1 1 . .
    C C32 0.9554(3) -0.1291(4) 0.0516(3) 0.0475(11) Uani d . 1 1 . .
    H H32 1.0187 -0.0756 0.0367 0.057 Uiso calc R 1 1 . .
    C C33 0.8802(3) -0.0991(3) 0.0851(2) 0.0327(9) Uani d . 1 1 . .
    H H33 0.8926 -0.0248 0.0932 0.039 Uiso calc R 1 1 . .
    O O2 0.6914(2) 0.44986(18) 0.20654(15) 0.0248(5) Uani d . 1 1 . .
    C C34 0.5015(3) 0.4662(2) 0.1592(2) 0.0193(7) Uani d . 1 1 . .
    C C35 0.4428(3) 0.5163(2) 0.0961(2) 0.0189(7) Uani d . 1 1 . .
    C C36 0.3578(3) 0.5520(2) 0.1143(2) 0.0187(7) Uani d . 1 1 . .
    C C37 0.3122(3) 0.5103(2) 0.1830(2) 0.0199(7) Uani d . 1 1 . .
    C C38 0.3599(3) 0.4466(3) 0.2371(2) 0.0215(8) Uani d . 1 1 . .
    C C39 0.4658(3) 0.4350(2) 0.2322(2) 0.0194(7) Uani d . 1 1 . .
    C C40 0.6024(3) 0.4448(2) 0.1444(2) 0.0200(7) Uani d . 1 1 . .
    C C41 0.4642(3) 0.5269(2) 0.0116(2) 0.0191(7) Uani d . 1 1 . .
    C C42 0.4053(3) 0.5751(2) -0.0501(2) 0.0181(7) Uani d . 1 1 . .
    C C43 0.3424(3) 0.6348(2) -0.0249(2) 0.0189(7) Uani d . 1 1 . .
    C C44 0.3096(3) 0.7072(2) -0.0787(2) 0.0204(7) Uani d . 1 1 . .
    H H44 0.3259 0.7142 -0.1333 0.025 Uiso calc R 1 1 . .
    C C45 0.2547(3) 0.7672(3) -0.0534(2) 0.0252(8) Uani d . 1 1 . .
    H H45 0.2316 0.8146 -0.0907 0.030 Uiso calc R 1 1 . .
    C C46 0.2327(3) 0.7588(3) 0.0272(2) 0.0230(8) Uani d . 1 1 . .
    H H46 0.1945 0.8006 0.0446 0.028 Uiso calc R 1 1 . .
    C C47 0.2655(3) 0.6906(3) 0.0823(2) 0.0229(8) Uani d . 1 1 . .
    H H47 0.2515 0.6877 0.1379 0.027 Uiso calc R 1 1 . .
    C C48 0.3195(3) 0.6251(2) 0.0577(2) 0.0195(7) Uani d . 1 1 . .
    C C49 0.2058(3) 0.5252(2) 0.1962(2) 0.0207(7) Uani d . 1 1 . .
    C C50 0.0913(3) 0.4819(3) 0.1298(2) 0.0235(8) Uani d . 1 1 . .
    H H50 0.0789 0.4395 0.0759 0.028 Uiso calc R 1 1 . .
    C C51 -0.0042(3) 0.4997(3) 0.1411(2) 0.0291(9) Uani d . 1 1 . .
    H H51 -0.0819 0.4700 0.0949 0.035 Uiso calc R 1 1 . .
    C C52 0.0118(3) 0.5608(3) 0.2194(3) 0.0340(9) Uani d . 1 1 . .
    H H52 -0.0545 0.5735 0.2266 0.041 Uiso calc R 1 1 . .
    C C53 0.1241(3) 0.6031(3) 0.2868(2) 0.0318(9) Uani d . 1 1 . .
    H H53 0.1351 0.6443 0.3409 0.038 Uiso calc R 1 1 . .
    C C54 0.2213(3) 0.5854(3) 0.2759(2) 0.0248(8) Uani d . 1 1 . .
    H H54 0.2985 0.6144 0.3226 0.030 Uiso calc R 1 1 . .
    C C55 0.2890(3) 0.3757(3) 0.2897(2) 0.0222(8) Uani d . 1 1 . .
    C C56 0.3100(3) 0.4014(3) 0.3796(2) 0.0288(8) Uani d . 1 1 . .
    H H56 0.3741 0.4680 0.4135 0.035 Uiso calc R 1 1 . .
    C C57 0.2376(3) 0.3300(3) 0.4208(3) 0.0350(9) Uani d . 1 1 . .
    H H57 0.2517 0.3488 0.4826 0.042 Uiso calc R 1 1 . .
    C C58 0.1460(3) 0.2327(3) 0.3734(3) 0.0349(9) Uani d . 1 1 . .
    H H58 0.0967 0.1844 0.4021 0.042 Uiso calc R 1 1 . .
    C C59 0.1260(4) 0.2055(3) 0.2845(3) 0.0407(10) Uani d . 1 1 . .
    H H59 0.0638 0.1376 0.2515 0.049 Uiso calc R 1 1 . .
    C C60 0.1965(3) 0.2769(3) 0.2428(3) 0.0363(10) Uani d . 1 1 . .
    H H60 0.1813 0.2580 0.1808 0.044 Uiso calc R 1 1 . .
    C C61 0.5275(3) 0.3821(3) 0.3003(2) 0.0197(7) Uani d . 1 1 . .
    C C62 0.6089(3) 0.4428(3) 0.3831(2) 0.0313(9) Uani d . 1 1 . .
    H H62 0.6216 0.5165 0.3969 0.038 Uiso calc R 1 1 . .
    C C63 0.6721(3) 0.3976(3) 0.4458(2) 0.0348(9) Uani d . 1 1 . .
    H H63 0.7288 0.4404 0.5019 0.042 Uiso calc R 1 1 . .
    C C64 0.6521(3) 0.2904(3) 0.4265(3) 0.0346(9) Uani d . 1 1 . .
    H H64 0.6949 0.2588 0.4693 0.041 Uiso calc R 1 1 . .
    C C65 0.5699(3) 0.2286(3) 0.3448(3) 0.0342(9) Uani d . 1 1 . .
    H H65 0.5556 0.1543 0.3317 0.041 Uiso calc R 1 1 . .
    C C66 0.5088(3) 0.2749(3) 0.2823(2) 0.0283(8) Uani d . 1 1 . .
    H H66 0.4529 0.2322 0.2259 0.034 Uiso calc R 1 1 . .
    Cl Cl1 0.96908(11) 0.39486(10) 0.41839(8) 0.0611(3) Uani d . 1 1 . .
    Cl Cl2 0.82255(11) 0.19108(9) 0.29124(8) 0.0569(3) Uani d . 1 1 . .
    C C67 0.8978(5) 0.3331(3) 0.3061(3) 0.0652(14) Uani d . 1 1 . .
    H H67A 0.9600 0.3517 0.2764 0.078 Uiso calc R 1 1 . .
    H H67B 0.8379 0.3630 0.2762 0.078 Uiso calc R 1 1 . .
loop_
    _atom_site_aniso_label
    _atom_site_aniso_U_11
    _atom_site_aniso_U_22
    _atom_site_aniso_U_33
    _atom_site_aniso_U_12
    _atom_site_aniso_U_13
    _atom_site_aniso_U_23
    O1 0.0308(14) 0.0261(13) 0.0199(14) 0.0173(11) 0.0076(11) 0.0015(10)
    C1 0.0167(17) 0.0162(17) 0.021(2) 0.0048(14) 0.0072(14) 0.0049(13)
    C2 0.0170(17) 0.0172(17) 0.020(2) 0.0022(14) 0.0048(14) -0.0001(13)
    C3 0.0198(17) 0.0184(17) 0.019(2) 0.0048(14) 0.0046(15) 0.0015(13)
    C4 0.0248(18) 0.0196(18) 0.0161(19) 0.0051(15) 0.0050(15) 0.0040(13)
    C5 0.0214(18) 0.0169(17) 0.022(2) 0.0052(14) 0.0024(15) 0.0066(14)
    C6 0.0211(18) 0.0163(17) 0.022(2) 0.0062(14) 0.0056(15) 0.0035(13)
    C7 0.0180(17) 0.0196(18) 0.020(2) 0.0079(14) 0.0068(15) 0.0002(14)
    C8 0.0177(17) 0.0150(16) 0.0179(19) 0.0043(14) 0.0049(14) -0.0003(13)
    C9 0.0167(17) 0.0174(17) 0.021(2) 0.0031(14) 0.0037(14) -0.0009(13)
    C10 0.0199(17) 0.0196(17) 0.018(2) 0.0068(14) 0.0059(15) 0.0021(13)
    C11 0.0238(18) 0.0199(18) 0.017(2) 0.0068(15) 0.0048(15) -0.0008(13)
    C12 0.031(2) 0.0257(19) 0.024(2) 0.0142(16) 0.0096(17) 0.0054(15)
    C13 0.028(2) 0.038(2) 0.029(2) 0.0170(17) 0.0152(17) 0.0022(17)
    C14 0.030(2) 0.030(2) 0.023(2) 0.0082(16) 0.0163(17) 0.0030(15)
    C15 0.028(2) 0.0250(19) 0.021(2) 0.0097(16) 0.0105(16) 0.0045(14)
    C16 0.0206(18) 0.036(2) 0.020(2) 0.0150(16) 0.0061(15) 0.0091(16)
    C17 0.027(2) 0.045(2) 0.023(2) 0.0074(17) 0.0081(17) 0.0034(17)
    C18 0.048(3) 0.070(3) 0.024(3) 0.008(2) 0.013(2) -0.004(2)
    C19 0.047(3) 0.102(4) 0.017(3) 0.024(3) 0.011(2) 0.012(3)
    C20 0.046(3) 0.079(3) 0.049(3) 0.031(3) 0.031(2) 0.051(3)
    C21 0.034(2) 0.042(2) 0.037(3) 0.0186(18) 0.0145(19) 0.0189(18)
    C22 0.0283(19) 0.0295(19) 0.0126(19) 0.0169(16) 0.0079(15) 0.0060(14)
    C23 0.032(2) 0.031(2) 0.043(3) 0.0125(18) -0.0022(19) 0.0068(17)
    C24 0.035(2) 0.050(3) 0.050(3) 0.013(2) -0.009(2) 0.005(2)
    C25 0.041(3) 0.067(3) 0.038(3) 0.033(2) -0.001(2) 0.017(2)
    C26 0.053(3) 0.047(3) 0.038(3) 0.035(2) 0.016(2) 0.022(2)
    C27 0.034(2) 0.032(2) 0.029(2) 0.0159(17) 0.0066(18) 0.0093(16)
    C28 0.0183(18) 0.0246(19) 0.022(2) 0.0076(15) 0.0001(15) 0.0021(14)
    C29 0.029(2) 0.028(2) 0.034(2) 0.0161(17) 0.0066(17) 0.0065(16)
    C30 0.036(2) 0.037(2) 0.048(3) 0.026(2) 0.003(2) -0.0032(19)
    C31 0.022(2) 0.056(3) 0.063(3) 0.017(2) 0.013(2) -0.013(2)
    C32 0.026(2) 0.054(3) 0.055(3) 0.005(2) 0.019(2) -0.005(2)
    C33 0.028(2) 0.030(2) 0.037(2) 0.0093(17) 0.0093(17) -0.0011(16)
    O2 0.0189(12) 0.0347(14) 0.0218(14) 0.0145(11) 0.0037(11) 0.0064(10)
    C34 0.0145(17) 0.0206(18) 0.021(2) 0.0059(14) 0.0062(15) 0.0003(14)
    C35 0.0134(16) 0.0191(17) 0.021(2) 0.0059(14) 0.0028(14) 0.0014(13)
    C36 0.0142(16) 0.0193(17) 0.0192(19) 0.0043(14) 0.0050(14) -0.0030(13)
    C37 0.0156(16) 0.0194(17) 0.021(2) 0.0058(14) 0.0038(14) -0.0002(13)
    C38 0.0226(18) 0.0225(18) 0.019(2) 0.0073(15) 0.0087(15) -0.0006(14)
    C39 0.0148(17) 0.0199(17) 0.021(2) 0.0061(14) 0.0042(14) -0.0012(13)
    C40 0.0166(17) 0.0171(17) 0.023(2) 0.0038(14) 0.0069(15) 0.0038(13)
    C41 0.0127(16) 0.0187(17) 0.022(2) 0.0026(13) 0.0065(14) 0.0020(14)
    C42 0.0169(17) 0.0160(17) 0.022(2) 0.0060(14) 0.0079(15) 0.0031(13)
    C43 0.0119(16) 0.0161(17) 0.027(2) 0.0030(13) 0.0075(15) 0.0047(14)
    C44 0.0141(16) 0.0227(18) 0.022(2) 0.0057(14) 0.0056(14) 0.0028(14)
    C45 0.0221(18) 0.0192(18) 0.035(2) 0.0087(15) 0.0095(16) 0.0062(15)
    C46 0.0178(17) 0.0215(18) 0.032(2) 0.0112(14) 0.0075(16) 0.0005(15)
    C47 0.0192(17) 0.0243(18) 0.027(2) 0.0087(15) 0.0107(15) 0.0009(15)
    C48 0.0091(15) 0.0187(17) 0.026(2) 0.0021(13) 0.0043(14) 0.0007(14)
    C49 0.0246(18) 0.0200(17) 0.026(2) 0.0127(15) 0.0148(16) 0.0130(14)
    C50 0.0222(18) 0.0203(18) 0.028(2) 0.0098(15) 0.0072(16) 0.0044(14)
    C51 0.0170(18) 0.031(2) 0.040(2) 0.0107(16) 0.0081(17) 0.0116(17)
    C52 0.030(2) 0.041(2) 0.050(3) 0.0233(18) 0.027(2) 0.0200(19)
    C53 0.042(2) 0.039(2) 0.031(2) 0.0253(19) 0.0235(19) 0.0115(17)
    C54 0.0259(19) 0.030(2) 0.024(2) 0.0137(16) 0.0124(16) 0.0069(15)
    C55 0.0225(18) 0.0251(19) 0.024(2) 0.0155(15) 0.0074(15) 0.0069(14)
    C56 0.030(2) 0.028(2) 0.024(2) 0.0093(16) 0.0073(17) 0.0035(15)
    C57 0.042(2) 0.044(2) 0.024(2) 0.018(2) 0.0165(19) 0.0132(18)
    C58 0.038(2) 0.035(2) 0.041(3) 0.0143(19) 0.024(2) 0.0163(18)
    C59 0.040(2) 0.033(2) 0.044(3) 0.0034(18) 0.021(2) 0.0007(18)
    C60 0.038(2) 0.037(2) 0.030(2) 0.0068(18) 0.0180(19) -0.0005(17)
    C61 0.0132(16) 0.0283(19) 0.021(2) 0.0086(14) 0.0097(14) 0.0070(14)
    C62 0.033(2) 0.029(2) 0.030(2) 0.0163(17) 0.0044(17) -0.0010(16)
    C63 0.034(2) 0.046(2) 0.021(2) 0.0204(19) 0.0005(17) 0.0016(17)
    C64 0.035(2) 0.045(2) 0.032(2) 0.0250(19) 0.0118(19) 0.0168(18)
    C65 0.044(2) 0.029(2) 0.038(3) 0.0223(18) 0.015(2) 0.0117(17)
    C66 0.032(2) 0.027(2) 0.025(2) 0.0122(16) 0.0086(17) 0.0056(15)
    Cl1 0.0554(7) 0.0805(9) 0.0456(8) 0.0301(7) 0.0117(6) 0.0101(6)
    Cl2 0.0581(7) 0.0486(7) 0.0721(9) 0.0212(6) 0.0321(6) 0.0263(6)
    C67 0.085(4) 0.045(3) 0.045(3) 0.013(3) 0.009(3) 0.015(2)
_geom_special_details
;
All e.s.d.'s (except the e.s.d. in the dihedral angle between two l.s. planes)
are estimated using the full covariance matrix. The cell e.s.d.'s are taken
into account individually in the estimation of e.s.d.'s in distances, angles
and torsion angles; correlations between e.s.d.'s in cell parameters are only
used when they are defined by crystal symmetry. An approximate (isotropic)
treatment of cell e.s.d.'s is used for estimating e.s.d.'s involving l.s.
planes.
;
loop_
    _geom_bond_atom_site_label_1
    _geom_bond_atom_site_label_2
    _geom_bond_site_symmetry_2
    _geom_bond_distance
    _geom_bond_publ_flag
    O1 C7 . 1.223(3) ?
    C1 C6 . 1.395(4) ?
    C1 C2 . 1.409(4) ?
    C1 C7 . 1.483(4) ?
    C2 C3 . 1.411(4) ?
    C2 C8 . 1.451(4) ?
    C3 C4 . 1.425(4) ?
    C3 C11 . 1.467(4) ?
    C4 C5 . 1.400(5) ?
    C4 C16 . 1.490(5) ?
    C5 C6 . 1.403(5) ?
    C5 C22 . 1.508(4) ?
    C6 C28 . 1.497(4) ?
    C7 C9 2_655 1.480(4) ?
    C8 C9 . 1.367(4) ?
    C8 C8 2_655 1.465(6) ?
    C9 C10 . 1.452(4) ?
    C9 C7 2_655 1.480(4) ?
    C10 C12 . 1.417(4) ?
    C10 C11 . 1.418(4) ?
    C11 C15 . 1.421(5) ?
    C12 C13 . 1.368(5) ?
    C12 H12 . 0.9500 ?
    C13 C14 . 1.384(5) ?
    C13 H13 . 0.9500 ?
    C14 C15 . 1.368(5) ?
    C14 H14 . 0.9500 ?
    C15 H15 . 0.9500 ?
    C16 C17 . 1.393(5) ?
    C16 C21 . 1.399(5) ?
    C17 C18 . 1.367(5) ?
    C17 H17 . 0.9500 ?
    C18 C19 . 1.372(6) ?
    C18 H18 . 0.9500 ?
    C19 C20 . 1.384(6) ?
    C19 H19 . 0.9500 ?
    C20 C21 . 1.386(5) ?
    C20 H20 . 0.9500 ?
    C21 H21 . 0.9500 ?
    C22 C23 . 1.377(5) ?
    C22 C27 . 1.393(4) ?
    C23 C24 . 1.379(5) ?
    C23 H23 . 0.9500 ?
    C24 C25 . 1.379(6) ?
    C24 H24 . 0.9500 ?
    C25 C26 . 1.379(6) ?
    C25 H25 . 0.9500 ?
    C26 C27 . 1.387(5) ?
    C26 H26 . 0.9500 ?
    C27 H27 . 0.9500 ?
    C28 C33 . 1.381(5) ?
    C28 C29 . 1.383(4) ?
    C29 C30 . 1.381(5) ?
    C29 H29 . 0.9500 ?
    C30 C31 . 1.371(6) ?
    C30 H30 . 0.9500 ?
    C31 C32 . 1.381(6) ?
    C31 H31 . 0.9500 ?
    C32 C33 . 1.386(5) ?
    C32 H32 . 0.9500 ?
    C33 H33 . 0.9500 ?
    O2 C40 . 1.223(4) ?
    C34 C39 . 1.387(4) ?
    C34 C35 . 1.405(4) ?
    C34 C40 . 1.485(4) ?
    C35 C36 . 1.424(4) ?
    C35 C41 . 1.447(4) ?
    C36 C37 . 1.418(4) ?
    C36 C48 . 1.470(4) ?
    C37 C38 . 1.399(4) ?
    C37 C49 . 1.499(4) ?
    C38 C39 . 1.424(4) ?
    C38 C55 . 1.504(4) ?
    C39 C61 . 1.495(4) ?
    C40 C42 2_665 1.480(4) ?
    C41 C42 . 1.374(4) ?
    C41 C41 2_665 1.466(6) ?
    C42 C43 . 1.444(4) ?
    C42 C40 2_665 1.480(4) ?
    C43 C44 . 1.411(4) ?
    C43 C48 . 1.425(4) ?
    C44 C45 . 1.365(4) ?
    C44 H44 . 0.9500 ?
    C45 C46 . 1.388(5) ?
    C45 H45 . 0.9500 ?
    C46 C47 . 1.376(4) ?
    C46 H46 . 0.9500 ?
    C47 C48 . 1.410(4) ?
    C47 H47 . 0.9500 ?
    C49 C50 . 1.389(5) ?
    C49 C54 . 1.401(4) ?
    C50 C51 . 1.371(5) ?
    C50 H50 . 0.9500 ?
    C51 C52 . 1.386(5) ?
    C51 H51 . 0.9500 ?
    C52 C53 . 1.378(5) ?
    C52 H52 . 0.9500 ?
    C53 C54 . 1.389(5) ?
    C53 H53 . 0.9500 ?
    C54 H54 . 0.9500 ?
    C55 C56 . 1.377(5) ?
    C55 C60 . 1.385(5) ?
    C56 C57 . 1.386(5) ?
    C56 H56 . 0.9500 ?
    C57 C58 . 1.371(5) ?
    C57 H57 . 0.9500 ?
    C58 C59 . 1.367(5) ?
    C58 H58 . 0.9500 ?
    C59 C60 . 1.380(5) ?
    C59 H59 . 0.9500 ?
    C60 H60 . 0.9500 ?
    C61 C66 . 1.377(4) ?
    C61 C62 . 1.386(5) ?
    C62 C63 . 1.384(5) ?
    C62 H62 . 0.9500 ?
    C63 C64 . 1.376(5) ?
    C63 H63 . 0.9500 ?
    C64 C65 . 1.380(5) ?
    C64 H64 . 0.9500 ?
    C65 C66 . 1.380(5) ?
    C65 H65 . 0.9500 ?
    C66 H66 . 0.9500 ?
    Cl1 C67 . 1.744(5) ?
    Cl2 C67 . 1.754(4) ?
    C67 H67A . 0.9900 ?
    C67 H67B . 0.9900 ?
loop_
    _geom_angle_atom_site_label_1
    _geom_angle_atom_site_label_2
    _geom_angle_atom_site_label_3
    _geom_angle_site_symmetry_1
    _geom_angle_site_symmetry_3
    _geom_angle
    _geom_angle_publ_flag
    C6 C1 C2 . . 120.6(3) ?
    C6 C1 C7 . . 121.2(3) ?
    C2 C1 C7 . . 118.1(3) ?
    C1 C2 C3 . . 120.1(3) ?
    C1 C2 C8 . . 118.6(3) ?
    C3 C2 C8 . . 121.2(3) ?
    C2 C3 C4 . . 118.0(3) ?
    C2 C3 C11 . . 117.3(3) ?
    C4 C3 C11 . . 124.7(3) ?
    C5 C4 C3 . . 120.5(3) ?
    C5 C4 C16 . . 118.5(3) ?
    C3 C4 C16 . . 120.9(3) ?
    C4 C5 C6 . . 120.4(3) ?
    C4 C5 C22 . . 120.1(3) ?
    C6 C5 C22 . . 119.3(3) ?
    C1 C6 C5 . . 119.3(3) ?
    C1 C6 C28 . . 119.3(3) ?
    C5 C6 C28 . . 121.3(3) ?
    O1 C7 C9 . 2_655 121.8(3) ?
    O1 C7 C1 . . 121.5(3) ?
    C9 C7 C1 2_655 . 116.6(3) ?
    C9 C8 C2 . . 118.7(3) ?
    C9 C8 C8 . 2_655 120.8(4) ?
    C2 C8 C8 . 2_655 120.1(3) ?
    C8 C9 C10 . . 120.9(3) ?
    C8 C9 C7 . 2_655 118.5(3) ?
    C10 C9 C7 . 2_655 120.6(3) ?
    C12 C10 C11 . . 119.2(3) ?
    C12 C10 C9 . . 121.2(3) ?
    C11 C10 C9 . . 119.1(3) ?
    C10 C11 C15 . . 117.2(3) ?
    C10 C11 C3 . . 119.0(3) ?
    C15 C11 C3 . . 123.4(3) ?
    C13 C12 C10 . . 121.3(3) ?
    C13 C12 H12 . . 119.3 ?
    C10 C12 H12 . . 119.3 ?
    C12 C13 C14 . . 119.6(3) ?
    C12 C13 H13 . . 120.2 ?
    C14 C13 H13 . . 120.2 ?
    C15 C14 C13 . . 120.8(3) ?
    C15 C14 H14 . . 119.6 ?
    C13 C14 H14 . . 119.6 ?
    C14 C15 C11 . . 121.6(3) ?
    C14 C15 H15 . . 119.2 ?
    C11 C15 H15 . . 119.2 ?
    C17 C16 C21 . . 118.2(3) ?
    C17 C16 C4 . . 120.5(3) ?
    C21 C16 C4 . . 121.3(3) ?
    C18 C17 C16 . . 121.3(4) ?
    C18 C17 H17 . . 119.3 ?
    C16 C17 H17 . . 119.3 ?
    C17 C18 C19 . . 120.6(4) ?
    C17 C18 H18 . . 119.7 ?
    C19 C18 H18 . . 119.7 ?
    C18 C19 C20 . . 119.3(4) ?
    C18 C19 H19 . . 120.3 ?
    C20 C19 H19 . . 120.3 ?
    C19 C20 C21 . . 120.8(4) ?
    C19 C20 H20 . . 119.6 ?
    C21 C20 H20 . . 119.6 ?
    C20 C21 C16 . . 119.8(4) ?
    C20 C21 H21 . . 120.1 ?
    C16 C21 H21 . . 120.1 ?
    C23 C22 C27 . . 118.6(3) ?
    C23 C22 C5 . . 118.9(3) ?
    C27 C22 C5 . . 122.4(3) ?
    C22 C23 C24 . . 121.1(4) ?
    C22 C23 H23 . . 119.4 ?
    C24 C23 H23 . . 119.4 ?
    C25 C24 C23 . . 120.4(4) ?
    C25 C24 H24 . . 119.8 ?
    C23 C24 H24 . . 119.8 ?
    C24 C25 C26 . . 119.0(4) ?
    C24 C25 H25 . . 120.5 ?
    C26 C25 H25 . . 120.5 ?
    C25 C26 C27 . . 120.9(4) ?
    C25 C26 H26 . . 119.6 ?
    C27 C26 H26 . . 119.6 ?
    C26 C27 C22 . . 120.0(3) ?
    C26 C27 H27 . . 120.0 ?
    C22 C27 H27 . . 120.0 ?
    C33 C28 C29 . . 118.8(3) ?
    C33 C28 C6 . . 120.7(3) ?
    C29 C28 C6 . . 120.5(3) ?
    C30 C29 C28 . . 120.5(4) ?
    C30 C29 H29 . . 119.8 ?
    C28 C29 H29 . . 119.8 ?
    C31 C30 C29 . . 120.5(4) ?
    C31 C30 H30 . . 119.7 ?
    C29 C30 H30 . . 119.7 ?
    C30 C31 C32 . . 119.6(4) ?
    C30 C31 H31 . . 120.2 ?
    C32 C31 H31 . . 120.2 ?
    C31 C32 C33 . . 119.9(4) ?
    C31 C32 H32 . . 120.0 ?
    C33 C32 H32 . . 120.0 ?
    C28 C33 C32 . . 120.6(4) ?
    C28 C33 H33 . . 119.7 ?
    C32 C33 H33 . . 119.7 ?
    C39 C34 C35 . . 121.9(3) ?
    C39 C34 C40 . . 120.4(3) ?
    C35 C34 C40 . . 117.7(3) ?
    C34 C35 C36 . . 119.3(3) ?
    C34 C35 C41 . . 120.3(3) ?
    C36 C35 C41 . . 120.3(3) ?
    C37 C36 C35 . . 117.5(3) ?
    C37 C36 C48 . . 124.9(3) ?
    C35 C36 C48 . . 117.5(3) ?
    C38 C37 C36 . . 120.6(3) ?
    C38 C37 C49 . . 117.3(3) ?
    C36 C37 C49 . . 121.9(3) ?
    C37 C38 C39 . . 120.2(3) ?
    C37 C38 C55 . . 120.2(3) ?
    C39 C38 C55 . . 118.9(3) ?
    C34 C39 C38 . . 117.6(3) ?
    C34 C39 C61 . . 122.7(3) ?
    C38 C39 C61 . . 119.5(3) ?
    O2 C40 C42 . 2_665 121.1(3) ?
    O2 C40 C34 . . 122.2(3) ?
    C42 C40 C34 2_665 . 116.5(3) ?
    C42 C41 C35 . . 119.8(3) ?
    C42 C41 C41 . 2_665 120.8(4) ?
    C35 C41 C41 . 2_665 118.9(4) ?
    C41 C42 C43 . . 120.5(3) ?
    C41 C42 C40 . 2_665 118.4(3) ?
    C43 C42 C40 . 2_665 120.8(3) ?
    C44 C43 C48 . . 119.6(3) ?
    C44 C43 C42 . . 120.7(3) ?
    C48 C43 C42 . . 119.5(3) ?
    C45 C44 C43 . . 121.0(3) ?
    C45 C44 H44 . . 119.5 ?
    C43 C44 H44 . . 119.5 ?
    C44 C45 C46 . . 119.7(3) ?
    C44 C45 H45 . . 120.1 ?
    C46 C45 H45 . . 120.1 ?
    C47 C46 C45 . . 121.0(3) ?
    C47 C46 H46 . . 119.5 ?
    C45 C46 H46 . . 119.5 ?
    C46 C47 C48 . . 121.1(3) ?
    C46 C47 H47 . . 119.4 ?
    C48 C47 H47 . . 119.4 ?
    C47 C48 C43 . . 117.5(3) ?
    C47 C48 C36 . . 123.5(3) ?
    C43 C48 C36 . . 119.0(3) ?
    C50 C49 C54 . . 118.6(3) ?
    C50 C49 C37 . . 121.2(3) ?
    C54 C49 C37 . . 120.1(3) ?
    C51 C50 C49 . . 120.8(3) ?
    C51 C50 H50 . . 119.6 ?
    C49 C50 H50 . . 119.6 ?
    C50 C51 C52 . . 120.5(3) ?
    C50 C51 H51 . . 119.8 ?
    C52 C51 H51 . . 119.8 ?
    C53 C52 C51 . . 119.8(3) ?
    C53 C52 H52 . . 120.1 ?
    C51 C52 H52 . . 120.1 ?
    C52 C53 C54 . . 120.1(3) ?
    C52 C53 H53 . . 120.0 ?
    C54 C53 H53 . . 120.0 ?
    C53 C54 C49 . . 120.2(3) ?
    C53 C54 H54 . . 119.9 ?
    C49 C54 H54 . . 119.9 ?
    C56 C55 C60 . . 118.5(3) ?
    C56 C55 C38 . . 125.1(3) ?
    C60 C55 C38 . . 116.4(3) ?
    C55 C56 C57 . . 120.0(3) ?
    C55 C56 H56 . . 120.0 ?
    C57 C56 H56 . . 120.0 ?
    C58 C57 C56 . . 120.8(4) ?
    C58 C57 H57 . . 119.6 ?
    C56 C57 H57 . . 119.6 ?
    C59 C58 C57 . . 119.6(3) ?
    C59 C58 H58 . . 120.2 ?
    C57 C58 H58 . . 120.2 ?
    C58 C59 C60 . . 119.9(4) ?
    C58 C59 H59 . . 120.1 ?
    C60 C59 H59 . . 120.1 ?
    C59 C60 C55 . . 121.2(4) ?
    C59 C60 H60 . . 119.4 ?
    C55 C60 H60 . . 119.4 ?
    C66 C61 C62 . . 118.7(3) ?
    C66 C61 C39 . . 121.7(3) ?
    C62 C61 C39 . . 119.6(3) ?
    C63 C62 C61 . . 120.9(3) ?
    C63 C62 H62 . . 119.6 ?
    C61 C62 H62 . . 119.6 ?
    C64 C63 C62 . . 119.5(3) ?
    C64 C63 H63 . . 120.2 ?
    C62 C63 H63 . . 120.2 ?
    C63 C64 C65 . . 120.1(3) ?
    C63 C64 H64 . . 119.9 ?
    C65 C64 H64 . . 119.9 ?
    C66 C65 C64 . . 119.8(3) ?
    C66 C65 H65 . . 120.1 ?
    C64 C65 H65 . . 120.1 ?
    C61 C66 C65 . . 120.9(3) ?
    C61 C66 H66 . . 119.5 ?
    C65 C66 H66 . . 119.5 ?
    Cl1 C67 Cl2 . . 113.5(2) ?
    Cl1 C67 H67A . . 108.9 ?
    Cl2 C67 H67A . . 108.9 ?
    Cl1 C67 H67B . . 108.9 ?
    Cl2 C67 H67B . . 108.9 ?
    H67A C67 H67B . . 107.7 ?
loop_
    _geom_torsion_atom_site_label_1
    _geom_torsion_atom_site_label_2
    _geom_torsion_atom_site_label_3
    _geom_torsion_atom_site_label_4
    _geom_torsion_site_symmetry_1
    _geom_torsion_site_symmetry_2
    _geom_torsion_site_symmetry_3
    _geom_torsion_site_symmetry_4
    _geom_torsion
    _geom_torsion_publ_flag
    C6 C1 C2 C3 . . . . -10.6(4) ?
    C7 C1 C2 C3 . . . . 165.1(3) ?
    C6 C1 C2 C8 . . . . 167.3(3) ?
    C7 C1 C2 C8 . . . . -16.9(4) ?
    C1 C2 C3 C4 . . . . 11.1(4) ?
    C8 C2 C3 C4 . . . . -166.7(3) ?
    C1 C2 C3 C11 . . . . -167.7(3) ?
    C8 C2 C3 C11 . . . . 14.4(4) ?
    C2 C3 C4 C5 . . . . -3.3(4) ?
    C11 C3 C4 C5 . . . . 175.4(3) ?
    C2 C3 C4 C16 . . . . 172.1(3) ?
    C11 C3 C4 C16 . . . . -9.2(5) ?
    C3 C4 C5 C6 . . . . -5.2(5) ?
    C16 C4 C5 C6 . . . . 179.2(3) ?
    C3 C4 C5 C22 . . . . 170.0(3) ?
    C16 C4 C5 C22 . . . . -5.5(4) ?
    C2 C1 C6 C5 . . . . 1.9(5) ?
    C7 C1 C6 C5 . . . . -173.7(3) ?
    C2 C1 C6 C28 . . . . -173.1(3) ?
    C7 C1 C6 C28 . . . . 11.2(4) ?
    C4 C5 C6 C1 . . . . 6.0(5) ?
    C22 C5 C6 C1 . . . . -169.3(3) ?
    C4 C5 C6 C28 . . . . -179.1(3) ?
    C22 C5 C6 C28 . . . . 5.6(4) ?
    C6 C1 C7 O1 . . . . 31.6(4) ?
    C2 C1 C7 O1 . . . . -144.2(3) ?
    C6 C1 C7 C9 . . . 2_655 -152.5(3) ?
    C2 C1 C7 C9 . . . 2_655 31.7(4) ?
    C1 C2 C8 C9 . . . . -175.3(3) ?
    C3 C2 C8 C9 . . . . 2.6(4) ?
    C1 C2 C8 C8 . . . 2_655 -2.6(5) ?
    C3 C2 C8 C8 . . . 2_655 175.3(3) ?
    C2 C8 C9 C10 . . . . -15.7(4) ?
    C8 C8 C9 C10 2_655 . . . 171.6(3) ?
    C2 C8 C9 C7 . . . 2_655 164.8(3) ?
    C8 C8 C9 C7 2_655 . . 2_655 -7.9(5) ?
    C8 C9 C10 C12 . . . . -160.7(3) ?
    C7 C9 C10 C12 2_655 . . . 18.8(5) ?
    C8 C9 C10 C11 . . . . 11.2(4) ?
    C7 C9 C10 C11 2_655 . . . -169.3(3) ?
    C12 C10 C11 C15 . . . . 4.7(5) ?
    C9 C10 C11 C15 . . . . -167.4(3) ?
    C12 C10 C11 C3 . . . . 178.5(3) ?
    C9 C10 C11 C3 . . . . 6.4(4) ?
    C2 C3 C11 C10 . . . . -18.7(4) ?
    C4 C3 C11 C10 . . . . 162.6(3) ?
    C2 C3 C11 C15 . . . . 154.7(3) ?
    C4 C3 C11 C15 . . . . -24.0(5) ?
    C11 C10 C12 C13 . . . . -3.5(5) ?
    C9 C10 C12 C13 . . . . 168.5(3) ?
    C10 C12 C13 C14 . . . . -0.6(5) ?
    C12 C13 C14 C15 . . . . 3.4(5) ?
    C13 C14 C15 C11 . . . . -2.1(5) ?
    C10 C11 C15 C14 . . . . -2.0(5) ?
    C3 C11 C15 C14 . . . . -175.5(3) ?
    C5 C4 C16 C17 . . . . 109.5(4) ?
    C3 C4 C16 C17 . . . . -66.0(4) ?
    C5 C4 C16 C21 . . . . -71.3(4) ?
    C3 C4 C16 C21 . . . . 113.1(4) ?
    C21 C16 C17 C18 . . . . -1.4(5) ?
    C4 C16 C17 C18 . . . . 177.7(3) ?
    C16 C17 C18 C19 . . . . 0.3(6) ?
    C17 C18 C19 C20 . . . . 0.7(7) ?
    C18 C19 C20 C21 . . . . -0.7(7) ?
    C19 C20 C21 C16 . . . . -0.4(6) ?
    C17 C16 C21 C20 . . . . 1.4(5) ?
    C4 C16 C21 C20 . . . . -177.7(3) ?
    C4 C5 C22 C23 . . . . -84.2(4) ?
    C6 C5 C22 C23 . . . . 91.1(4) ?
    C4 C5 C22 C27 . . . . 96.8(4) ?
    C6 C5 C22 C27 . . . . -87.9(4) ?
    C27 C22 C23 C24 . . . . 0.4(6) ?
    C5 C22 C23 C24 . . . . -178.6(4) ?
    C22 C23 C24 C25 . . . . 0.2(7) ?
    C23 C24 C25 C26 . . . . -0.1(7) ?
    C24 C25 C26 C27 . . . . -0.6(6) ?
    C25 C26 C27 C22 . . . . 1.2(6) ?
    C23 C22 C27 C26 . . . . -1.1(5) ?
    C5 C22 C27 C26 . . . . 177.9(3) ?
    C1 C6 C28 C33 . . . . 63.8(4) ?
    C5 C6 C28 C33 . . . . -111.2(4) ?
    C1 C6 C28 C29 . . . . -113.0(4) ?
    C5 C6 C28 C29 . . . . 72.0(4) ?
    C33 C28 C29 C30 . . . . -3.3(5) ?
    C6 C28 C29 C30 . . . . 173.6(3) ?
    C28 C29 C30 C31 . . . . 1.9(6) ?
    C29 C30 C31 C32 . . . . 0.5(6) ?
    C30 C31 C32 C33 . . . . -1.3(6) ?
    C29 C28 C33 C32 . . . . 2.5(5) ?
    C6 C28 C33 C32 . . . . -174.4(3) ?
    C31 C32 C33 C28 . . . . -0.2(6) ?
    C39 C34 C35 C36 . . . . 10.2(5) ?
    C40 C34 C35 C36 . . . . -171.2(3) ?
    C39 C34 C35 C41 . . . . -166.8(3) ?
    C40 C34 C35 C41 . . . . 11.7(4) ?
    C34 C35 C36 C37 . . . . -16.3(4) ?
    C41 C35 C36 C37 . . . . 160.7(3) ?
    C34 C35 C36 C48 . . . . 166.5(3) ?
    C41 C35 C36 C48 . . . . -16.4(4) ?
    C35 C36 C37 C38 . . . . 7.1(4) ?
    C48 C36 C37 C38 . . . . -176.0(3) ?
    C35 C36 C37 C49 . . . . -168.2(3) ?
    C48 C36 C37 C49 . . . . 8.7(5) ?
    C36 C37 C38 C39 . . . . 8.6(5) ?
    C49 C37 C38 C39 . . . . -175.9(3) ?
    C36 C37 C38 C55 . . . . -161.5(3) ?
    C49 C37 C38 C55 . . . . 14.0(4) ?
    C35 C34 C39 C38 . . . . 5.4(4) ?
    C40 C34 C39 C38 . . . . -173.1(3) ?
    C35 C34 C39 C61 . . . . -179.7(3) ?
    C40 C34 C39 C61 . . . . 1.8(5) ?
    C37 C38 C39 C34 . . . . -14.9(4) ?
    C55 C38 C39 C34 . . . . 155.4(3) ?
    C37 C38 C39 C61 . . . . 170.1(3) ?
    C55 C38 C39 C61 . . . . -19.7(4) ?
    C39 C34 C40 O2 . . . . -35.6(5) ?
    C35 C34 C40 O2 . . . . 145.8(3) ?
    C39 C34 C40 C42 . . . 2_665 148.8(3) ?
    C35 C34 C40 C42 . . . 2_665 -29.7(4) ?
    C34 C35 C41 C42 . . . . 179.4(3) ?
    C36 C35 C41 C42 . . . . 2.3(4) ?
    C34 C35 C41 C41 . . . 2_665 7.3(5) ?
    C36 C35 C41 C41 . . . 2_665 -169.7(3) ?
    C35 C41 C42 C43 . . . . 12.7(4) ?
    C41 C41 C42 C43 2_665 . . . -175.4(3) ?
    C35 C41 C42 C40 . . . 2_665 -161.4(3) ?
    C41 C41 C42 C40 2_665 . . 2_665 10.5(5) ?
    C41 C42 C43 C44 . . . . 163.4(3) ?
    C40 C42 C43 C44 2_665 . . . -22.7(4) ?
    C41 C42 C43 C48 . . . . -13.0(4) ?
    C40 C42 C43 C48 2_665 . . . 160.9(3) ?
    C48 C43 C44 C45 . . . . -0.9(4) ?
    C42 C43 C44 C45 . . . . -177.2(3) ?
    C43 C44 C45 C46 . . . . 1.2(5) ?
    C44 C45 C46 C47 . . . . 0.0(5) ?
    C45 C46 C47 C48 . . . . -1.7(5) ?
    C46 C47 C48 C43 . . . . 2.0(4) ?
    C46 C47 C48 C36 . . . . 179.2(3) ?
    C44 C43 C48 C47 . . . . -0.7(4) ?
    C42 C43 C48 C47 . . . . 175.7(3) ?
    C44 C43 C48 C36 . . . . -178.1(3) ?
    C42 C43 C48 C36 . . . . -1.6(4) ?
    C37 C36 C48 C47 . . . . 21.8(5) ?
    C35 C36 C48 C47 . . . . -161.3(3) ?
    C37 C36 C48 C43 . . . . -161.1(3) ?
    C35 C36 C48 C43 . . . . 15.9(4) ?
    C38 C37 C49 C50 . . . . -113.4(4) ?
    C36 C37 C49 C50 . . . . 62.0(4) ?
    C38 C37 C49 C54 . . . . 67.9(4) ?
    C36 C37 C49 C54 . . . . -116.6(3) ?
    C54 C49 C50 C51 . . . . 1.4(5) ?
    C37 C49 C50 C51 . . . . -177.3(3) ?
    C49 C50 C51 C52 . . . . -0.4(5) ?
    C50 C51 C52 C53 . . . . -0.6(5) ?
    C51 C52 C53 C54 . . . . 0.7(5) ?
    C52 C53 C54 C49 . . . . 0.3(5) ?
    C50 C49 C54 C53 . . . . -1.3(5) ?
    C37 C49 C54 C53 . . . . 177.4(3) ?
    C37 C38 C55 C56 . . . . -100.0(4) ?
    C39 C38 C55 C56 . . . . 89.7(4) ?
    C37 C38 C55 C60 . . . . 80.5(4) ?
    C39 C38 C55 C60 . . . . -89.8(4) ?
    C60 C55 C56 C57 . . . . -1.3(5) ?
    C38 C55 C56 C57 . . . . 179.2(3) ?
    C55 C56 C57 C58 . . . . 1.1(5) ?
    C56 C57 C58 C59 . . . . 0.2(6) ?
    C57 C58 C59 C60 . . . . -1.2(6) ?
    C58 C59 C60 C55 . . . . 1.0(6) ?
    C56 C55 C60 C59 . . . . 0.3(5) ?
    C38 C55 C60 C59 . . . . 179.8(3) ?
    C34 C39 C61 C66 . . . . -75.1(4) ?
    C38 C39 C61 C66 . . . . 99.7(4) ?
    C34 C39 C61 C62 . . . . 102.7(4) ?
    C38 C39 C61 C62 . . . . -82.5(4) ?
    C66 C61 C62 C63 . . . . 1.2(5) ?
    C39 C61 C62 C63 . . . . -176.7(3) ?
    C61 C62 C63 C64 . . . . -1.2(6) ?
    C62 C63 C64 C65 . . . . 0.2(6) ?
    C63 C64 C65 C66 . . . . 0.7(6) ?
    C62 C61 C66 C65 . . . . -0.3(5) ?
    C39 C61 C66 C65 . . . . 177.6(3) ?
    C64 C65 C66 C61 . . . . -0.6(6) ?
data_global
_journal_date_recd_electronic     2012-01-12
_journal_date_accepted     2012-03-29
_journal_name_full     'Acta Crystallographica, Section E'
_journal_year     2012
_journal_volume     68
_journal_issue      5
_journal_page_first     o1284
_journal_page_last     o1284
_journal_paper_category     QO
_journal_paper_doi     10.1107/S1600536812013621
_journal_coeditor_code     AA2047
_publ_contact_author_name     'Li, Shuhong'
_publ_contact_author_address
;
Department of Chemistry,
School of Science,
Beijing Technology and Business University,
Beijing 100048,
People's Republic of China
;
_publ_contact_author_email     lish@th.btbu.edu.cn
_publ_contact_author_fax     '86 10 62554487'
_publ_contact_author_phone     '86 10 62554487'
_publ_section_title
;\
6,7,8,14,15,16-Hexaphenyldibenzo[<i>c</i>,<i>gh</i>]naphtho[3,2,1,8-\
<i>pqra</i>]tetraphene-5,13-dione dichloromethane monosolvate
;
loop_
    _publ_author_name
    _publ_author_address
    'Shuhong Li'
;
Department of Chemistry,
School of Science,
Beijing Technology and Business University,
Beijing 100048,
People's Republic of China
;
    'Limin Chen'
;
Institute of Chemistry,
Chinese Academy of Sciences,
Beijing 100190,
People's Republic of China
;
    'Caihong Xu'
;
Institute of Chemistry,
Chinese Academy of Sciences,
Beijing 100190,
People's Republic of China
;
