# Supplementary material for: 6,7,8,14,15,16-Hexaphenyldibenzo[c,gh]naphtho[3,2,1,8-pqra]tetraphene-5,13-dione dichloromethane monosolvate
Source: Acta Crystallogr Sect E Struct Rep Online. 2012 Apr 4;68(Pt 5):o1284. doi: 10.1107/S1600536812013621 (PMC3344435; doi:10.1107/S1600536812013621)
Supplement: Supplementary file 2 [file e-68-o1284-Isup2.hkl]

# 
# h,k,l, Fc-squared, Fo-squared, sigma(Fo-squared) and status flag 
# 
data_I
_shelx_title ' sx2302 in P-1' 
_shelx_refln_list_code          4 
_shelx_F_calc_maximum      246.06 
_exptl_crystal_F_000       984.00 
_reflns_d_resolution_high  0.8409 
 
loop_ 
 _symmetry_equiv_pos_as_xyz 
 'x, y, z' 
 '-x, -y, -z' 
 
_cell_length_a    12.5866 
_cell_length_b    13.4656 
_cell_length_c    15.8722 
_cell_angle_alpha  91.820 
_cell_angle_beta  107.750 
_cell_angle_gamma 112.200 
 
_shelx_F_squared_multiplier     1.000 
 
loop_ 
 _refln_index_h 
 _refln_index_k 
 _refln_index_l 
 _refln_F_squared_calc 
 _refln_F_squared_meas 
 _refln_F_squared_sigma 
 _refln_observed_status 
   2   0   0      469.92      480.46     15.11 o 
   3   0   0     4763.19     4813.58     47.13 o 
   4   0   0      131.73      157.05     24.53 o 
   5   0   0     1084.81     1096.20     25.98 o 
   6   0   0      330.26      338.35     23.71 o 
   7   0   0        2.65        3.74     21.51 o 
   8   0   0       67.82      120.20     34.20 o 
   9   0   0       74.87       66.61     28.29 o 
  10   0   0      587.87      536.04     48.06 o 
  11   0   0       53.67       83.30     44.85 o 
  12   0   0      265.37      289.30     28.19 o 
  13   0   0      326.88      343.57     38.49 o 
 -13   1   0      557.64      564.83     34.61 o 
 -12   1   0      263.86      278.25     41.65 o 
 -11   1   0      762.99      724.35     60.58 o 
 -10   1   0       12.90       29.88     36.68 o 
  -9   1   0      692.73      711.84     40.41 o 
  -8   1   0      117.96      143.46     24.05 o 
  -7   1   0      706.59      604.84     28.68 o 
  -6   1   0      641.16      633.88     19.73 o 
  -5   1   0      749.03      850.65     25.49 o 
  -4   1   0     4936.04     4775.35     57.70 o 
  -3   1   0      750.96      775.63     24.03 o 
  -2   1   0      170.91      166.60     11.01 o 
  -1   1   0        1.38        6.51      4.25 o 
   1   1   0     4890.32     4422.98     60.50 o 
   2   1   0      739.57      661.23     17.52 o 
   3   1   0     4151.35     4103.74     93.12 o 
   4   1   0      116.74      116.59     16.10 o 
   5   1   0      773.73      769.06     19.82 o 
   6   1   0     1581.24     1571.77     64.64 o 
   7   1   0      648.49      604.19     39.82 o 
   8   1   0       56.70       95.63     24.04 o 
   9   1   0      174.30      218.27     27.14 o 
  10   1   0        1.42       21.72     30.55 o 
  11   1   0       64.30      100.42     31.53 o 
  12   1   0        3.12       75.19     40.70 o 
 -13   2   0      219.12      282.78     50.59 o 
 -12   2   0      185.03      270.58     41.06 o 
 -11   2   0     1839.19     1714.24     43.02 o 
 -10   2   0      891.72      872.43     49.16 o 
  -9   2   0      363.90      357.47     37.79 o 
  -8   2   0       62.81       59.48     31.39 o 
  -7   2   0       10.60       24.78     24.44 o 
  -6   2   0     1843.40     1738.23     67.43 o 
  -5   2   0     1101.88     1136.39     20.50 o 
  -4   2   0     1947.39     1724.11     92.62 o 
  -3   2   0    43785.71    46780.98   1354.19 o 
  -2   2   0      101.66       86.82      8.41 o 
  -1   2   0      549.09      506.55     36.04 o 
   0   2   0     1655.41     1460.23     54.57 o 
   1   2   0    39969.33    41518.05    269.34 o 
   2   2   0    23727.82    26009.34    150.70 o 
   3   2   0      489.01      460.54     22.23 o 
   4   2   0     1659.40     1641.93     91.61 o 
   5   2   0      439.20      456.52     34.67 o 
   6   2   0       99.11      116.37     29.34 o 
   7   2   0        4.28       38.57     28.29 o 
   8   2   0       23.31       39.64     24.82 o 
   9   2   0        0.56       36.32     36.02 o 
  10   2   0        6.15       47.03     36.77 o 
  11   2   0      181.23      268.13     63.08 o 
  12   2   0       39.64       43.56     26.53 o 
 -13   3   0      182.82      218.76     30.74 o 
 -12   3   0      403.10      366.52     38.42 o 
 -11   3   0      324.87      324.90     33.85 o 
 -10   3   0     3748.01     3378.00     89.54 o 
  -9   3   0      202.56      220.17     22.04 o 
  -8   3   0       35.77       47.77     21.91 o 
  -7   3   0      253.67      224.45     17.74 o 
  -6   3   0      640.17      639.03     31.51 o 
  -5   3   0     7319.51     7641.51     25.03 o 
  -4   3   0     1857.97     1816.37     76.09 o 
  -3   3   0      174.73      213.56     29.04 o 
  -2   3   0     6324.74     6095.36    178.22 o 
  -1   3   0      414.94      408.63     20.02 o 
   0   3   0     3214.74     2998.52     68.59 o 
   1   3   0      513.33      469.29     19.48 o 
   2   3   0       46.36       49.22     12.97 o 
   3   3   0      162.18      150.39     13.23 o 
   4   3   0      168.05      123.74     18.70 o 
   5   3   0     1600.47     1702.25     39.55 o 
   6   3   0      290.40      333.10     32.24 o 
   7   3   0       59.89       93.89     25.68 o 
   8   3   0      142.84      151.57     28.62 o 
   9   3   0       42.69       36.04     25.08 o 
  10   3   0        5.35       59.02     36.21 o 
  11   3   0       60.72      123.74     63.58 o 
 -14   4   0      474.28      455.71     62.58 o 
 -13   4   0       18.59       64.25     63.49 o 
 -12   4   0      531.88      483.27     47.56 o 
 -11   4   0       23.27       45.69     28.51 o 
 -10   4   0        0.77       32.64     23.95 o 
  -9   4   0      487.43      482.37     26.70 o 
  -8   4   0        5.71       27.82     21.75 o 
  -7   4   0        0.25       36.08     20.80 o 
  -6   4   0        1.69       13.54     17.32 o 
  -5   4   0        6.77       25.20     17.02 o 
  -4   4   0      390.28      367.84     16.98 o 
  -3   4   0     4380.70     4299.07    121.65 o 
  -2   4   0      356.71      427.84     10.55 o 
  -1   4   0      798.47      840.18     28.03 o 
   0   4   0      295.36      305.74     12.70 o 
   1   4   0     4132.36     3852.10     46.37 o 
   2   4   0      229.18      193.94     12.88 o 
   3   4   0     3779.23     3930.94     71.47 o 
   4   4   0     3001.62     3041.87     23.00 o 
   5   4   0        0.03        9.48     13.89 o 
   6   4   0      310.94      313.18     18.08 o 
   7   4   0      168.58      194.49     27.82 o 
   8   4   0       24.17       62.22     27.29 o 
   9   4   0      133.86      158.15     22.57 o 
  10   4   0       86.96       93.12     28.32 o 
  11   4   0        3.56       81.04     31.06 o 
 -14   5   0      225.94      275.99     38.05 o 
 -13   5   0      171.12      192.03     32.24 o 
 -12   5   0      701.00      663.89     55.57 o 
 -11   5   0     1496.63     1412.09     38.95 o 
 -10   5   0      117.28      128.68     32.44 o 
  -9   5   0       16.19       36.92     22.29 o 
  -8   5   0     2239.75     2294.27     62.08 o 
  -7   5   0      603.64      530.21     25.53 o 
  -6   5   0        9.99       32.20     23.65 o 
  -5   5   0       71.01       74.42     19.82 o 
  -4   5   0        6.05       11.57     18.76 o 
  -3   5   0     1712.83     1733.64     25.78 o 
  -2   5   0     2217.46     2139.01     20.56 o 
  -1   5   0      623.02      700.75     20.39 o 
   0   5   0      377.38      397.47     26.03 o 
   1   5   0     1950.10     1732.16     69.09 o 
   2   5   0     2271.47     2241.05     19.38 o 
   3   5   0      592.40      600.85     33.04 o 
   4   5   0        3.53       15.82     15.00 o 
   5   5   0      557.72      563.69     26.20 o 
   6   5   0      528.70      541.65     32.44 o 
   7   5   0      110.13      122.17     32.97 o 
   8   5   0       28.78       55.63     33.99 o 
   9   5   0       53.17       58.44     32.39 o 
  10   5   0       22.19       44.16     29.24 o 
 -14   6   0       13.25       68.72     31.77 o 
 -13   6   0      124.53      133.92     31.06 o 
 -12   6   0      180.63      135.03     31.54 o 
 -11   6   0       41.53       85.77     27.04 o 
 -10   6   0      111.37      143.29     29.54 o 
  -9   6   0      642.46      635.99     18.96 o 
  -8   6   0        4.14       26.24     19.84 o 
  -7   6   0      296.52      270.64     17.53 o 
  -6   6   0      122.28      114.09     16.09 o 
  -5   6   0       64.36       79.98     17.96 o 
  -4   6   0      314.64      352.06     16.54 o 
  -3   6   0      276.54      248.33     16.28 o 
  -2   6   0     8951.10     9069.02     66.71 o 
  -1   6   0        5.18       14.45     12.25 o 
   0   6   0      627.19      617.01     13.47 o 
   1   6   0      362.06      405.74     22.03 o 
   2   6   0       44.01       50.58     14.50 o 
   3   6   0       91.71       85.59     23.00 o 
   4   6   0       30.46       38.12     18.04 o 
   5   6   0       65.09       63.19     18.15 o 
   6   6   0      915.53      808.40     21.78 o 
   7   6   0        3.75       31.29     25.78 o 
   8   6   0      166.18      149.69     29.72 o 
   9   6   0       40.59       47.30     22.46 o 
 -14   7   0       34.73       61.08     41.05 o 
 -13   7   0       72.56      108.29     33.96 o 
 -12   7   0       63.55       95.65     29.51 o 
 -11   7   0      843.49      775.81     29.96 o 
 -10   7   0     1866.22     1862.38     68.08 o 
  -9   7   0        3.33       27.22     24.34 o 
  -8   7   0      108.75      130.25     22.77 o 
  -7   7   0     1219.80     1208.92     23.61 o 
  -6   7   0      282.40      253.70     21.38 o 
  -5   7   0      364.72      333.01     18.52 o 
  -4   7   0      269.39      268.17     13.79 o 
  -3   7   0      331.43      279.45     25.53 o 
  -2   7   0      899.75     1081.63     38.05 o 
  -1   7   0      959.43      908.41     18.52 o 
   0   7   0      133.29      160.40     15.15 o 
   1   7   0      175.15      161.05      7.38 o 
   2   7   0      419.31      426.39     55.57 o 
   3   7   0      799.75      781.56     25.62 o 
   4   7   0      199.57      215.59     20.56 o 
   5   7   0        3.36       53.52     20.32 o 
   6   7   0        7.25       21.61     27.80 o 
   7   7   0      333.57      319.17     21.64 o 
   8   7   0      283.57      277.90     32.50 o 
   9   7   0      437.15      395.09     36.13 o 
 -14   8   0        5.44      138.17     32.54 o 
 -13   8   0       87.97      133.28     29.22 o 
 -12   8   0       12.17       33.04     33.66 o 
 -11   8   0      172.63      217.95     30.52 o 
 -10   8   0        3.22       15.34     28.47 o 
  -9   8   0     1188.63     1057.59     24.53 o 
  -8   8   0        0.51       22.76     21.37 o 
  -7   8   0       34.89       72.21     19.08 o 
  -6   8   0       60.13       78.88     25.46 o 
  -5   8   0      430.15      469.15     20.80 o 
  -4   8   0        0.94       18.21     22.04 o 
  -3   8   0       75.53       84.58     16.02 o 
  -2   8   0       27.42       54.02     15.15 o 
  -1   8   0      391.05      412.11     18.89 o 
   0   8   0       12.82       47.64     17.53 o 
   1   8   0      508.44      452.53     21.58 o 
   2   8   0      257.83      271.65     19.33 o 
   3   8   0     2438.43     2345.15     30.54 o 
   4   8   0       64.46       75.12     27.38 o 
   5   8   0      143.16      131.27     30.54 o 
   6   8   0       15.46       40.83     29.10 o 
   7   8   0      259.68      231.87     33.65 o 
   8   8   0       37.58       54.33     36.31 o 
 -14   9   0       83.93       85.12     37.05 o 
 -13   9   0       45.43       86.71     34.06 o 
 -12   9   0      171.01      169.57     29.83 o 
 -11   9   0       14.74       38.56     31.13 o 
 -10   9   0      241.75      233.27     32.69 o 
  -9   9   0     3805.36     3372.18     87.61 o 
  -8   9   0     6188.34     5457.90    193.74 o 
  -7   9   0        0.13       36.48     19.38 o 
  -6   9   0      211.12      224.41     19.38 o 
  -5   9   0      114.44      136.87     18.70 o 
  -4   9   0      391.39      380.36     33.04 o 
  -3   9   0       41.06       64.97     14.11 o 
  -2   9   0       93.58      100.13     16.28 o 
  -1   9   0       89.95      115.81     21.53 o 
   0   9   0      120.02      134.83     18.76 o 
   1   9   0     1011.81     1000.39     20.90 o 
   2   9   0      124.09      108.95     19.08 o 
   3   9   0      322.67      340.69     49.56 o 
   4   9   0     1620.07     1520.20     49.27 o 
   5   9   0      496.79      430.74     30.31 o 
   6   9   0      512.65      442.37     45.32 o 
   7   9   0        0.29       29.96     24.87 o 
 -13  10   0        1.51       96.44     62.08 o 
 -12  10   0      122.31      127.78     28.37 o 
 -11  10   0        2.63       29.41     41.21 o 
 -10  10   0        2.30       70.27     21.58 o 
  -9  10   0        0.19       31.56     28.19 o 
  -8  10   0     1149.66     1083.09     28.02 o 
  -7  10   0     1591.29     1484.07     44.56 o 
  -6  10   0       50.14       94.14     35.38 o 
  -5  10   0      115.10      148.24     22.85 o 
  -4  10   0        0.45       31.04     28.03 o 
  -3  10   0      392.61      470.44     38.05 o 
  -2  10   0      507.19      487.28     31.97 o 
  -1  10   0      649.21      551.37     41.55 o 
   0  10   0      803.37      803.83     18.51 o 
   1  10   0       28.07       79.72     37.05 o 
   2  10   0      583.27      532.07     24.53 o 
   3  10   0      226.33      229.66     25.37 o 
   4  10   0      161.44      152.32     23.81 o 
   5  10   0      269.55      303.47     28.32 o 
   6  10   0      152.08      200.32     49.56 o 
 -13  11   0        5.46       82.22     62.16 o 
 -12  11   0      148.25      185.37     42.46 o 
 -11  11   0      315.20      261.39     32.64 o 
 -10  11   0      477.53      408.19     26.03 o 
  -9  11   0      174.86      199.96     35.02 o 
  -8  11   0     1632.50     1523.21     47.06 o 
  -7  11   0     6949.29     6704.57    124.10 o 
  -6  11   0     1941.83     1979.88     34.06 o 
  -5  11   0      121.69      143.79     21.98 o 
  -4  11   0       11.94       67.16     22.77 o 
  -3  11   0      113.45      180.39     22.61 o 
  -2  11   0      340.64      330.41     33.04 o 
  -1  11   0       97.63       98.26     34.04 o 
   0  11   0      230.98      189.11     24.63 o 
   1  11   0      133.99      141.23     28.83 o 
   2  11   0       78.61       53.00     29.80 o 
   3  11   0      443.30      506.65     50.56 o 
   4  11   0       51.45       96.71     30.62 o 
   5  11   0      145.86      139.73     29.14 o 
 -12  12   0      194.52      172.23     38.51 o 
 -11  12   0      191.95      249.35     33.35 o 
 -10  12   0      163.93      158.38     31.39 o 
  -9  12   0      814.78      825.78     50.02 o 
  -8  12   0      192.94      194.17     27.37 o 
  -7  12   0       90.74      108.70     24.98 o 
  -6  12   0       12.57       19.25     35.04 o 
  -5  12   0      289.12      280.77     33.04 o 
  -4  12   0      183.57      207.58     22.94 o 
  -3  12   0      205.31      256.80     42.55 o 
  -2  12   0       46.51       68.04     30.16 o 
  -1  12   0      609.97      551.52     13.01 o 
   0  12   0      206.17      277.41     72.59 o 
   1  12   0       99.20      117.58     34.54 o 
   2  12   0       44.42       91.09     33.21 o 
   3  12   0      148.20      174.92     33.54 o 
   4  12   0      447.24      413.89     32.14 o 
 -12  13   0        2.95       27.53     31.15 o 
 -11  13   0       97.65      114.06     34.34 o 
 -10  13   0      255.53      288.01     24.07 o 
  -9  13   0       34.50       82.07     35.67 o 
  -8  13   0      105.53      104.47     24.30 o 
  -7  13   0      104.11       69.47     23.52 o 
  -6  13   0       55.55       87.01     28.16 o 
  -5  13   0     2720.16     2648.27     53.07 o 
  -4  13   0      779.77      820.69     30.04 o 
  -3  13   0       10.03       19.36     25.46 o 
  -2  13   0      101.48      138.97     32.43 o 
  -1  13   0       16.74       76.93     29.56 o 
   0  13   0       17.84       37.05     47.06 o 
   1  13   0       18.45       56.57     26.20 o 
   2  13   0       38.14      151.13     27.96 o 
 -11  14   0        7.68       56.25     38.21 o 
 -10  14   0       12.04       55.86     32.69 o 
  -9  14   0       18.25       76.86     39.41 o 
  -8  14   0      143.06      226.42     31.14 o 
  -7  14   0      961.65      845.93     37.05 o 
  -6  14   0      197.69      194.59     29.34 o 
  -5  14   0      121.30      134.15     37.87 o 
  -4  14   0       55.64      125.93     42.05 o 
  -3  14   0       15.10       95.67     50.74 o 
  -2  14   0      542.46      437.53     32.74 o 
  -1  14   0      121.95      109.52     30.93 o 
   0  14   0        0.02       27.78     36.16 o 
   1  14   0        0.93       49.01     44.05 o 
  -9  15   0      116.41      106.67     27.20 o 
  -8  15   0       19.00       85.47     35.12 o 
  -7  15   0       27.08       86.05     26.17 o 
  -6  15   0       19.78       78.01     30.74 o 
  -5  15   0        9.71       71.88     44.27 o 
  -4  15   0       97.97      131.08     85.11 o 
  -3  15   0      268.09      310.29     44.41 o 
  -2  15   0      236.43      318.61     59.07 o 
  -1  15   0       43.58      127.15     30.22 o 
  -6  16   0       14.25       52.23     33.43 o 
   6 -16   1       30.73       61.22     31.99 o 
   1 -15   1        7.56        5.27     39.05 o 
   2 -15   1      348.31      381.23     58.07 o 
   3 -15   1      438.58      373.31     33.64 o 
   4 -15   1       21.38      108.19     35.04 o 
   5 -15   1      102.14       83.59     31.66 o 
   6 -15   1       80.67      123.76     27.96 o 
   7 -15   1        5.99       47.47     41.67 o 
   8 -15   1       70.67      144.51     30.06 o 
   9 -15   1       62.57       98.66     24.78 o 
  -1 -14   1       44.38       94.85     27.91 o 
   0 -14   1       19.40       78.80     53.57 o 
   1 -14   1      367.31      365.57     32.47 o 
   2 -14   1        5.50       37.24     34.67 o 
   3 -14   1      411.10      406.69     29.59 o 
   4 -14   1        2.37       66.80     29.99 o 
   5 -14   1      112.35       84.71     41.05 o 
   6 -14   1      158.97      211.91     26.94 o 
   7 -14   1       34.03      203.98     85.61 o 
   8 -14   1       69.47       75.46     54.07 o 
   9 -14   1        6.49       29.24     39.99 o 
  10 -14   1       80.46      112.54     31.30 o 
  11 -14   1       45.39       70.82     40.19 o 
  -3 -13   1       92.29      166.42     36.53 o 
  -2 -13   1       11.46       42.03     30.55 o 
  -1 -13   1       11.42       50.58     24.76 o 
   0 -13   1       76.28      140.59     34.54 o 
   1 -13   1       43.74       78.38     27.64 o 
   2 -13   1       39.06       33.50     29.72 o 
   3 -13   1      117.20       93.87     31.90 o 
   4 -13   1      796.25      815.36     33.54 o 
   5 -13   1      227.38      206.26     23.36 o 
   6 -13   1       85.52      104.87     28.27 o 
   7 -13   1       79.11      163.41     46.05 o 
   8 -13   1        0.07       85.91     33.62 o 
   9 -13   1      119.95      134.20     29.93 o 
  10 -13   1        6.50       68.49     50.73 o 
  11 -13   1       50.90      109.86     35.91 o 
  12 -13   1      143.67      160.26     33.64 o 
  -4 -12   1      164.14      121.97     37.90 o 
  -3 -12   1      117.09      137.38     27.18 o 
  -2 -12   1       20.58       74.82     38.55 o 
  -1 -12   1      162.87      146.88     29.04 o 
   0 -12   1      134.99      183.37     40.55 o 
   1 -12   1       48.59       65.58     40.55 o 
   2 -12   1       35.90       55.66     25.94 o 
   3 -12   1      559.45      614.28     43.55 o 
   4 -12   1      314.83      314.34     24.44 o 
   5 -12   1       71.03       93.97     30.04 o 
   6 -12   1        0.19        8.90     26.06 o 
   7 -12   1       13.04       64.46     44.56 o 
   8 -12   1      360.42      405.35     43.25 o 
   9 -12   1      142.44      184.13     34.99 o 
  10 -12   1       33.72       46.83     34.25 o 
  11 -12   1       48.93       28.00     30.16 o 
  12 -12   1       22.11       77.12     49.07 o 
  -5 -11   1      104.36       92.82     27.78 o 
  -4 -11   1      196.80      191.28     30.45 o 
  -3 -11   1       23.33       46.40     30.85 o 
  -2 -11   1      271.23      303.26     71.09 o 
  -1 -11   1      303.39      274.12     23.79 o 
   0 -11   1      163.52      161.89     22.29 o 
   1 -11   1       30.94       57.84     23.15 o 
   2 -11   1      676.28      674.50     25.53 o 
   3 -11   1        0.43       37.08     29.04 o 
   4 -11   1      150.71      197.15     45.06 o 
   5 -11   1      207.22      191.14     20.53 o 
   6 -11   1     1554.78     1540.25     43.55 o 
   7 -11   1      505.13      420.80     25.83 o 
   8 -11   1      483.20      409.93     31.93 o 
   9 -11   1       23.03       98.81     24.63 o 
  10 -11   1      293.20      327.54     30.49 o 
  11 -11   1        0.15       34.04     49.46 o 
  12 -11   1      176.18      170.98     30.52 o 
  13 -11   1       11.16       61.08     43.05 o 
  -6 -10   1      179.20      194.94     28.95 o 
  -5 -10   1       22.54       87.58     27.41 o 
  -4 -10   1        1.02       36.52     23.33 o 
  -3 -10   1      861.85      840.95     53.07 o 
  -2 -10   1       95.57      129.68     20.80 o 
  -1 -10   1       42.50       64.06     20.17 o 
   0 -10   1       64.70       59.39     35.21 o 
   1 -10   1      446.73      432.91     19.46 o 
   2 -10   1       27.69       76.24     32.04 o 
   3 -10   1        7.83       -5.84     18.75 o 
   4 -10   1      404.29      393.61     24.63 o 
   5 -10   1       50.46       81.04     34.20 o 
   6 -10   1      494.71      469.37     21.95 o 
   7 -10   1     1351.77     1318.01     23.89 o 
   8 -10   1        1.08       52.27     43.30 o 
   9 -10   1      328.71      307.82     27.97 o 
  10 -10   1       21.65       75.66     29.07 o 
  11 -10   1       35.10       62.24     34.64 o 
  12 -10   1        0.79       22.40     34.35 o 
  13 -10   1       82.44       98.29     42.10 o 
  -7  -9   1       63.61       75.69     46.12 o 
  -6  -9   1        7.78       38.20     26.38 o 
  -5  -9   1      284.15      286.84     21.49 o 
  -4  -9   1       71.92      101.67     20.92 o 
  -3  -9   1       67.70      111.86     34.15 o 
  -2  -9   1      410.30      437.87     69.09 o 
  -1  -9   1      326.20      339.42     61.08 o 
   0  -9   1       63.24       99.15     19.25 o 
   1  -9   1      208.91      237.22     19.43 o 
   2  -9   1      368.31      420.54     63.58 o 
   3  -9   1      419.25      426.34     20.60 o 
   4  -9   1      891.93      940.50     68.59 o 
   5  -9   1      180.18      188.54     17.50 o 
   6  -9   1      910.24      855.85     35.38 o 
   7  -9   1      946.51     1012.47     25.91 o 
   8  -9   1     5157.34     4986.44     38.55 o 
   9  -9   1     4459.49     4132.90    129.16 o 
  10  -9   1       55.66       87.56     25.49 o 
  11  -9   1        6.49       26.23     28.32 o 
  12  -9   1       25.25       74.99     41.77 o 
  13  -9   1       79.77      130.16     41.77 o 
  -8  -8   1        0.42       26.42     38.03 o 
  -7  -8   1       13.33       40.50     34.44 o 
  -6  -8   1        0.91       19.32     23.21 o 
  -5  -8   1      492.01      453.12     36.77 o 
  -4  -8   1       32.39       58.42     34.91 o 
  -3  -8   1      145.53      129.19     22.54 o 
  -2  -8   1     1107.55     1110.01     22.99 o 
  -1  -8   1        5.72        7.65     16.54 o 
   0  -8   1        8.73       57.50     16.82 o 
   1  -8   1      106.05      120.04     20.53 o 
   2  -8   1        3.26       31.21     19.96 o 
   3  -8   1      794.71      955.13     25.53 o 
   4  -8   1      326.42      283.27     16.72 o 
   5  -8   1     1220.81     1201.66     46.56 o 
   6  -8   1      688.14      732.28     29.71 o 
   7  -8   1        3.85       20.92     24.42 o 
   8  -8   1      114.61      131.86     23.99 o 
   9  -8   1     1016.39      864.68     21.91 o 
  10  -8   1      497.82      465.50     16.02 o 
  11  -8   1       14.78       23.77     22.04 o 
  12  -8   1      309.15      330.14     33.19 o 
  13  -8   1        4.81       68.44     38.65 o 
  -9  -7   1        0.41       37.61     36.81 o 
  -8  -7   1        0.74       47.31     42.46 o 
  -7  -7   1      264.71      273.12     21.20 o 
  -6  -7   1        1.11       56.50     36.21 o 
  -5  -7   1      493.31      477.89     30.34 o 
  -4  -7   1     1119.20     1063.48     27.17 o 
  -3  -7   1      233.15      222.60     15.36 o 
  -2  -7   1       30.06       31.23     14.40 o 
  -1  -7   1      223.20      240.70     26.03 o 
   0  -7   1      861.43      849.97     26.88 o 
   1  -7   1      376.77      416.07     26.17 o 
   2  -7   1      207.93      172.06     19.52 o 
   3  -7   1     1155.17     1129.76     30.42 o 
   4  -7   1      456.44      501.53     34.04 o 
   5  -7   1      729.02      654.07     29.78 o 
   6  -7   1     1202.25     1040.64     38.05 o 
   7  -7   1      179.19      199.47     32.04 o 
   8  -7   1      693.93      660.54     31.94 o 
   9  -7   1     4938.21     4834.27     92.96 o 
  10  -7   1     1387.73     1380.62     49.56 o 
  11  -7   1       46.36       77.23     29.71 o 
  12  -7   1      379.60      344.62     30.29 o 
  13  -7   1        4.83       49.95     31.07 o 
 -10  -6   1      206.88      206.96     30.08 o 
  -9  -6   1        4.88       47.98     33.18 o 
  -8  -6   1       51.74       73.64     22.92 o 
  -7  -6   1        3.30       46.14     20.92 o 
  -6  -6   1      230.59      257.71     18.04 o 
  -5  -6   1       72.69       98.12     27.03 o 
  -4  -6   1      244.51      235.46     22.94 o 
  -3  -6   1      489.03      499.38     26.88 o 
  -2  -6   1      543.73      559.83     19.52 o 
  -1  -6   1      185.37      146.21     44.56 o 
   0  -6   1     4483.89     4364.14     81.10 o 
   1  -6   1      794.86      740.66     10.16 o 
   2  -6   1      147.95      153.80     13.91 o 
   3  -6   1        7.20       26.81     19.73 o 
   4  -6   1      173.86      182.23     18.89 o 
   5  -6   1       32.35       32.67     17.08 o 
   6  -6   1      699.28      672.77     25.49 o 
   7  -6   1     3222.75     3214.91     52.22 o 
   8  -6   1      110.09      107.87     25.37 o 
   9  -6   1      355.97      352.86     20.16 o 
  10  -6   1       33.93       61.68     22.09 o 
  11  -6   1      436.96      368.18     32.29 o 
  12  -6   1       94.66       84.51     27.96 o 
  13  -6   1       71.15      177.51     33.54 o 
 -10  -5   1      491.22      440.15     22.54 o 
  -9  -5   1       34.90       95.97     44.92 o 
  -8  -5   1       89.71      134.77     30.93 o 
  -7  -5   1      966.74      938.82     21.13 o 
  -6  -5   1      225.86      235.91     25.33 o 
  -5  -5   1      182.03      196.71     24.99 o 
  -4  -5   1      166.48      182.49     19.73 o 
  -3  -5   1      648.24      681.17     16.61 o 
  -2  -5   1     1030.37      977.97     17.25 o 
  -1  -5   1      742.44      723.72     18.52 o 
   0  -5   1     1267.15     1159.03     17.26 o 
   1  -5   1     8724.15     8832.58     25.94 o 
   2  -5   1      881.38      858.51     39.05 o 
   3  -5   1      161.89      164.66     16.72 o 
   4  -5   1     2479.98     2339.96    108.13 o 
   5  -5   1       80.52      104.10     24.07 o 
   6  -5   1      332.69      362.38     16.29 o 
   7  -5   1       27.82       36.03     17.83 o 
   8  -5   1      778.46      770.51     16.99 o 
   9  -5   1     3384.79     3147.83     50.74 o 
  10  -5   1      302.73      298.75     31.24 o 
  11  -5   1      891.87      933.50     94.12 o 
  12  -5   1      408.12      447.50     58.53 o 
  13  -5   1       63.85      114.42     46.06 o 
 -11  -4   1       38.31       55.64     26.42 o 
 -10  -4   1        7.52       46.22     18.43 o 
  -9  -4   1      113.56      152.62     26.30 o 
  -8  -4   1        9.38       31.34     18.89 o 
  -7  -4   1        6.59       39.02     31.75 o 
  -6  -4   1       55.91       91.19     21.63 o 
  -5  -4   1       28.71       59.67     17.25 o 
  -4  -4   1     6918.71     7026.55     96.12 o 
  -3  -4   1      174.39      163.97     18.03 o 
  -2  -4   1      513.47      468.91     21.03 o 
  -1  -4   1     4932.25     4861.05     25.03 o 
   0  -4   1     1058.34     1021.74     29.04 o 
   1  -4   1      680.78      674.37     13.13 o 
   2  -4   1      398.17      411.53     13.52 o 
   3  -4   1      384.27      358.48     14.81 o 
   4  -4   1     4468.08     4410.66    128.16 o 
   5  -4   1      146.05      186.39     19.63 o 
   6  -4   1     1679.89     1495.34     25.58 o 
   7  -4   1      557.01      610.74     18.24 o 
   8  -4   1       93.55      119.16     22.36 o 
   9  -4   1       35.72       62.10     24.63 o 
  10  -4   1      665.30      623.84     42.05 o 
  11  -4   1      501.14      479.47     46.56 o 
  12  -4   1        0.51        9.72     55.07 o 
  13  -4   1        0.02       69.09     76.09 o 
 -11  -3   1      160.56      176.72     50.13 o 
 -10  -3   1       59.23       93.67     31.13 o 
  -9  -3   1     1476.11     1333.19     60.58 o 
  -8  -3   1        3.82       23.55     36.30 o 
  -7  -3   1      327.12      341.11     17.69 o 
  -6  -3   1      104.33       99.29     21.25 o 
  -5  -3   1      588.25      540.73     18.40 o 
  -4  -3   1        3.14       13.02     15.22 o 
  -3  -3   1     1115.96     1138.43     65.08 o 
  -2  -3   1     1887.03     1850.58     45.56 o 
  -1  -3   1       10.04        8.13     11.51 o 
   0  -3   1    11442.77    11068.39     41.05 o 
   1  -3   1     2986.36     3068.13     78.60 o 
   2  -3   1     2979.53     2868.73    150.69 o 
   3  -3   1     2879.28     2842.52     41.04 o 
   4  -3   1     1793.90     1719.37    107.13 o 
   5  -3   1      501.17      507.06     14.08 o 
   6  -3   1      768.29      749.81     18.52 o 
   7  -3   1      297.06      286.86     16.99 o 
   8  -3   1      683.95      677.97     23.89 o 
   9  -3   1      329.80      332.70     19.91 o 
  10  -3   1      424.86      404.85     21.99 o 
  11  -3   1      208.97      248.66     35.73 o 
  12  -3   1      405.41      412.05     32.56 o 
  13  -3   1       14.21       39.41     31.07 o 
 -12  -2   1      585.63      533.85     29.55 o 
 -11  -2   1        1.43       61.79     22.48 o 
 -10  -2   1        1.26       29.27     23.19 o 
  -9  -2   1      159.64      149.13     32.54 o 
  -8  -2   1       74.82      105.32     29.22 o 
  -7  -2   1     1173.92     1177.90     39.05 o 
  -6  -2   1      350.94      389.32     25.22 o 
  -5  -2   1     1561.47     1544.73     46.66 o 
  -4  -2   1     1889.00     2031.21     75.09 o 
  -3  -2   1     9876.85     9687.33     43.05 o 
  -2  -2   1     7840.89     8103.64    191.81 o 
  -1  -2   1     2890.46     2632.42     40.55 o 
   0  -2   1     5501.15     4786.20    103.13 o 
   1  -2   1      440.69      393.20     19.02 o 
   2  -2   1      113.85      123.48      9.08 o 
   3  -2   1    13352.27    12476.52    419.02 o 
   4  -2   1       43.96       65.42     15.36 o 
   5  -2   1       15.87       20.80     15.72 o 
   6  -2   1      337.18      306.59     17.66 o 
   7  -2   1       66.05       90.15     18.24 o 
   8  -2   1        1.92       31.43     22.57 o 
   9  -2   1      114.79      120.00     37.63 o 
  10  -2   1      173.09      227.63     22.66 o 
  11  -2   1       66.80      131.04     24.07 o 
  12  -2   1       12.79       80.20     26.94 o 
  13  -2   1      182.08      210.52     45.44 o 
 -12  -1   1      115.66      162.66     29.86 o 
 -11  -1   1      370.29      399.70     48.21 o 
 -10  -1   1       65.79      109.01     42.88 o 
  -9  -1   1      869.68      791.98     40.92 o 
  -8  -1   1      382.87      396.99     27.61 o 
  -7  -1   1      730.04      796.79     35.59 o 
  -6  -1   1       54.18       75.52     22.23 o 
  -5  -1   1       71.00       64.82     23.58 o 
  -4  -1   1       66.43       76.30     19.63 o 
  -3  -1   1     6209.19     6276.54     83.53 o 
  -2  -1   1      674.19      674.03     12.01 o 
  -1  -1   1      414.44      445.55     20.02 o 
   0  -1   1        8.23       19.02      6.01 o 
   1  -1   1      504.63      490.43     23.03 o 
   2  -1   1     5262.39     4880.57     39.55 o 
   3  -1   1       36.54       65.13     11.83 o 
   4  -1   1       58.55       69.32     13.64 o 
   5  -1   1      836.20      880.12     51.56 o 
   6  -1   1     1164.36     1184.02     17.89 o 
   7  -1   1     1217.27     1297.69     29.04 o 
   8  -1   1      780.40      750.44     26.90 o 
   9  -1   1      677.85      658.03     30.16 o 
  10  -1   1      311.18      314.54     30.60 o 
  11  -1   1       12.72       46.02     53.57 o 
  12  -1   1        3.56       72.68     35.75 o 
  13  -1   1      533.48      500.62     28.32 o 
 -13   0   1        0.01       57.02     27.50 o 
 -12   0   1        2.28       65.50     34.07 o 
 -11   0   1      123.59      122.71     31.48 o 
 -10   0   1       11.59       80.93     28.51 o 
  -9   0   1        0.97       23.99     27.43 o 
  -8   0   1       18.94       27.80     17.18 o 
  -7   0   1     1563.31     1490.10     36.92 o 
  -6   0   1     1378.56     1325.77     23.79 o 
  -5   0   1      163.57      153.54     20.20 o 
  -4   0   1      993.62     1028.52     27.93 o 
  -3   0   1     5504.11     5286.62    167.21 o 
  -2   0   1     1171.64     1074.19     21.20 o 
   1   0   1     3416.38     3436.03    136.67 o 
   2   0   1       58.47       65.08     13.01 o 
   3   0   1      416.11      420.39     15.00 o 
   4   0   1       42.51       74.33     17.79 o 
   5   0   1      296.08      289.78     20.66 o 
   6   0   1       80.54      106.48     20.92 o 
   7   0   1      241.60      236.67     22.62 o 
   8   0   1        9.92       22.01     32.47 o 
   9   0   1      264.53      263.84     36.39 o 
  10   0   1        7.76       56.94     44.33 o 
  11   0   1       29.60       39.03     33.61 o 
  12   0   1      141.40      195.69     37.92 o 
 -13   1   1        6.87       69.28     47.00 o 
 -12   1   1     1309.97     1196.91     61.09 o 
 -11   1   1       82.14      128.93     28.17 o 
 -10   1   1       42.75       58.34     31.65 o 
  -9   1   1       36.57       40.05     36.04 o 
  -8   1   1     2647.50     2561.82     55.36 o 
  -7   1   1       35.64       46.66     19.38 o 
  -6   1   1      440.72      462.02     32.54 o 
  -5   1   1      752.78      811.82     13.15 o 
  -4   1   1     2251.33     2235.76     98.12 o 
  -3   1   1     4606.83     4077.39    104.63 o 
  -2   1   1       16.19       26.49      7.69 o 
  -1   1   1     2211.95      364.63    835.54 o 
   0   1   1      129.52       87.11     32.04 o 
   1   1   1     5228.16     5127.80    130.16 o 
   2   1   1      107.33      140.41     17.76 o 
   3   1   1      646.39      625.25     24.36 o 
   4   1   1      208.96      215.79     20.91 o 
   5   1   1       71.22      109.95     17.83 o 
   6   1   1     3799.68     3589.88     50.46 o 
   7   1   1        6.98       36.85     25.70 o 
   8   1   1      339.59      337.40     34.60 o 
   9   1   1       23.15       65.52     26.58 o 
  10   1   1       99.79      127.57     30.34 o 
  11   1   1      240.73      297.02     43.54 o 
  12   1   1      164.69      179.53     41.13 o 
 -13   2   1       25.58       63.44     31.51 o 
 -12   2   1      292.62      286.94     51.95 o 
 -11   2   1      102.11      104.72     33.78 o 
 -10   2   1      527.80      556.94     39.81 o 
  -9   2   1      494.24      517.74     39.44 o 
  -8   2   1      442.86      393.67     24.03 o 
  -7   2   1      839.80      883.78     42.41 o 
  -6   2   1      223.78      230.93     18.29 o 
  -5   2   1        8.41       30.88     10.74 o 
  -4   2   1      860.48      800.71     42.55 o 
  -3   2   1      354.53      345.48     17.02 o 
  -2   2   1     3904.89     3287.07     34.04 o 
  -1   2   1      200.37      185.54      6.66 o 
   0   2   1    36605.16    39030.77    216.27 o 
   1   2   1    60546.98    67798.46   1107.88 o 
   2   2   1    25409.81    27638.38    692.36 o 
   3   2   1      478.66      491.81     36.55 o 
   4   2   1      565.72      582.70     20.50 o 
   5   2   1      528.98      575.05     20.17 o 
   6   2   1       32.99       35.59     19.82 o 
   7   2   1       83.06      102.49     20.74 o 
   8   2   1       20.33       30.01     36.46 o 
   9   2   1      256.89      285.71     24.07 o 
  10   2   1      461.06      536.89     63.58 o 
  11   2   1       10.41       39.33     39.93 o 
 -14   3   1       93.85      183.50     36.55 o 
 -13   3   1        0.76       53.73     31.06 o 
 -12   3   1       63.07      109.81     25.89 o 
 -11   3   1      565.90      557.89     43.54 o 
 -10   3   1       49.95       55.93     10.45 o 
  -9   3   1      144.01      176.28     26.20 o 
  -8   3   1     3088.96     3074.25     43.99 o 
  -7   3   1      667.96      642.62     22.58 o 
  -6   3   1       16.49        7.06     18.02 o 
  -5   3   1     5816.76     5682.93     95.62 o 
  -4   3   1     3691.89     3713.84    144.18 o 
  -3   3   1    12336.95    11889.04    236.29 o 
  -2   3   1        9.14       36.65      8.83 o 
  -1   3   1     4014.34     3730.62     85.61 o 
   0   3   1      339.94      352.17     17.52 o 
   1   3   1     3532.32     3238.37     77.10 o 
   2   3   1      624.43      600.77     12.78 o 
   3   3   1       67.26       62.71     17.39 o 
   4   3   1       17.38       22.41     20.53 o 
   5   3   1      350.96      334.84     17.53 o 
   6   3   1       31.11       51.66     24.09 o 
   7   3   1      427.97      445.17     26.20 o 
   8   3   1      836.30      770.65     26.07 o 
   9   3   1        6.91       21.09     30.04 o 
  10   3   1        1.88       18.39     38.46 o 
  11   3   1       30.01       99.41     36.46 o 
 -14   4   1      123.70      201.37     29.03 o 
 -13   4   1      295.28      288.23     34.93 o 
 -12   4   1       11.63       44.85     33.12 o 
 -11   4   1      426.41      423.00     27.43 o 
 -10   4   1       25.79       49.00     32.14 o 
  -9   4   1      216.99      211.23     29.56 o 
  -8   4   1      243.00      267.87     29.11 o 
  -7   4   1      352.02      337.96     26.38 o 
  -6   4   1      385.35      414.86     18.04 o 
  -5   4   1       32.63       65.45     14.33 o 
  -4   4   1       57.19      107.58     11.28 o 
  -3   4   1      453.10      456.56     17.41 o 
  -2   4   1      591.06      584.59     15.92 o 
  -1   4   1      117.51      130.41      9.65 o 
   0   4   1    15382.14    15030.17    168.71 o 
   1   4   1      942.18     1050.31     19.02 o 
   2   4   1     1240.02     1378.15     17.33 o 
   3   4   1     2543.75     2652.31     46.56 o 
   4   4   1     2210.12     2185.11     37.53 o 
   5   4   1       74.88      100.72     13.60 o 
   6   4   1        1.72       16.90     16.07 o 
   7   4   1       15.08       37.83     19.67 o 
   8   4   1       79.47      117.37     28.80 o 
   9   4   1      154.93      170.16     25.22 o 
  10   4   1        5.88       26.27     25.78 o 
 -14   5   1      133.15      162.14     36.39 o 
 -13   5   1      169.17      176.67     44.95 o 
 -12   5   1       20.46       35.86     30.77 o 
 -11   5   1      384.92      380.29     49.50 o 
 -10   5   1       94.33       82.46     24.30 o 
  -9   5   1      621.22      645.89     42.48 o 
  -8   5   1       19.67       39.74     13.47 o 
  -7   5   1     4956.83     4679.87    120.65 o 
  -6   5   1     3691.80     3425.11     54.07 o 
  -5   5   1      148.83      177.57     21.89 o 
  -4   5   1     1503.78     1566.29     36.11 o 
  -3   5   1      263.43      283.11     14.82 o 
  -2   5   1      102.35      106.68     12.74 o 
  -1   5   1        0.28       11.50     11.28 o 
   0   5   1     5102.32     5101.03    137.17 o 
   1   5   1      553.19      537.76     15.62 o 
   2   5   1        1.06       18.50     15.54 o 
   3   5   1      610.08      612.91     25.36 o 
   4   5   1      235.99      221.32     19.46 o 
   5   5   1      342.21      358.92     16.66 o 
   6   5   1        0.03       32.39     25.49 o 
   7   5   1        0.50       20.80     26.08 o 
   8   5   1      261.37      243.81     22.74 o 
   9   5   1        6.77       30.42     36.31 o 
  10   5   1       76.29      121.65     25.16 o 
 -14   6   1       56.33       77.19     44.07 o 
 -13   6   1        0.84       52.07     40.91 o 
 -12   6   1       84.77      114.52     28.15 o 
 -11   6   1        1.73       49.50     20.80 o 
 -10   6   1       28.02       56.91     17.03 o 
  -9   6   1      206.64      242.16     20.92 o 
  -8   6   1        0.43       23.53     23.36 o 
  -7   6   1      171.66      169.47     24.07 o 
  -6   6   1      234.74      235.44     12.37 o 
  -5   6   1      217.18      254.51     21.03 o 
  -4   6   1       13.11       21.44     21.10 o 
  -3   6   1     2407.32     2435.06     24.10 o 
  -2   6   1      140.30      127.71     16.10 o 
  -1   6   1     1451.45     1415.15     15.02 o 
   0   6   1       49.89       61.19     25.53 o 
   1   6   1       37.03       32.10     11.67 o 
   2   6   1     2410.06     2443.17     50.06 o 
   3   6   1      488.14      462.21     45.06 o 
   4   6   1      327.70      282.80     28.03 o 
   5   6   1     1820.16     1715.42     42.05 o 
   6   6   1      204.98      206.30     25.40 o 
   7   6   1        6.85       56.20     18.30 o 
   8   6   1       58.13      100.74     33.36 o 
   9   6   1       31.46       72.98     37.53 o 
 -14   7   1      178.55      206.43     35.48 o 
 -13   7   1        1.02       31.01     37.79 o 
 -12   7   1      199.66      221.13     37.12 o 
 -11   7   1      976.90      957.64     55.07 o 
 -10   7   1      251.43      237.78     26.66 o 
  -9   7   1        0.44       41.32     25.49 o 
  -8   7   1      479.69      502.70     20.17 o 
  -7   7   1       89.65      106.61     16.02 o 
  -6   7   1       37.60       57.32     17.33 o 
  -5   7   1       14.03       62.59     24.75 o 
  -4   7   1        1.83        4.22     17.89 o 
  -3   7   1       77.78      110.61     17.02 o 
  -2   7   1      543.37      527.66     23.03 o 
  -1   7   1       37.07       76.77     16.21 o 
   0   7   1      421.73      380.38     15.74 o 
   1   7   1      537.32      518.65     32.04 o 
   2   7   1      190.16      236.04     14.11 o 
   3   7   1        0.06       32.40     22.85 o 
   4   7   1     2659.58     2573.62    105.13 o 
   5   7   1        8.35       46.76     23.58 o 
   6   7   1       23.62       57.49     48.15 o 
   7   7   1      213.32      185.35     16.45 o 
   8   7   1        0.06       90.70     39.18 o 
 -14   8   1       59.42      114.95     46.75 o 
 -13   8   1       77.75      114.24     41.67 o 
 -12   8   1       95.43      122.34     23.89 o 
 -11   8   1      252.55      242.64     37.28 o 
 -10   8   1      286.08      263.35     28.35 o 
  -9   8   1        7.05       51.17     25.91 o 
  -8   8   1      358.50      326.86     19.52 o 
  -7   8   1        0.52       38.72     27.96 o 
  -6   8   1      129.13      180.93     21.03 o 
  -5   8   1       69.25       78.64     19.23 o 
  -4   8   1       95.50      123.83     20.56 o 
  -3   8   1     1439.85     1385.60     25.02 o 
  -2   8   1       83.22      112.83     18.78 o 
  -1   8   1     3854.14     3574.62    165.71 o 
   0   8   1       16.48       43.38     16.10 o 
   1   8   1       32.06       53.15     39.55 o 
   2   8   1      720.60      722.09     20.16 o 
   3   8   1        3.30       31.57     29.25 o 
   4   8   1      159.37      181.62     20.56 o 
   5   8   1      193.28      189.03     30.78 o 
   6   8   1        0.25       39.52     19.41 o 
   7   8   1      324.21      276.17     40.99 o 
   8   8   1        2.88       86.75     27.58 o 
 -14   9   1      504.40      435.95     41.99 o 
 -13   9   1        1.05       45.83     32.64 o 
 -12   9   1        3.21       49.76     16.92 o 
 -11   9   1        9.53       36.01     18.16 o 
 -10   9   1       75.57       95.92     24.99 o 
  -9   9   1      271.51      288.58     23.95 o 
  -8   9   1        9.69       32.30     23.82 o 
  -7   9   1      473.39      457.02     48.56 o 
  -6   9   1      980.92     1021.44     53.57 o 
  -5   9   1      796.74      809.73     25.53 o 
  -4   9   1       52.53       79.09     19.08 o 
  -3   9   1        0.00        9.18     14.67 o 
  -2   9   1       51.17       79.55     18.49 o 
  -1   9   1       71.64       54.90     20.41 o 
   0   9   1      119.20      151.61     21.53 o 
   1   9   1      282.33      294.46     31.24 o 
   2   9   1      631.77      569.11     26.03 o 
   3   9   1      204.08      184.72     22.74 o 
   4   9   1      207.76      190.24     51.06 o 
   5   9   1       14.88       41.00     24.68 o 
   6   9   1       42.26       87.37     40.90 o 
   7   9   1       66.62      107.61     25.74 o 
 -14  10   1        0.42       40.98     38.19 o 
 -13  10   1       27.97       81.53     38.91 o 
 -12  10   1      140.89      162.12     48.02 o 
 -11  10   1      443.48      429.01     37.28 o 
 -10  10   1      152.30      204.27     44.05 o 
  -9  10   1     4464.82     4222.25     76.60 o 
  -8  10   1     1177.49     1113.26     31.54 o 
  -7  10   1      272.80      300.05     21.20 o 
  -6  10   1      351.45      354.11     18.04 o 
  -5  10   1        9.79       45.94     15.31 o 
  -4  10   1      361.82      379.80     17.25 o 
  -3  10   1       55.35       61.37     14.02 o 
  -2  10   1      211.60      246.24     21.37 o 
  -1  10   1        1.28       19.51     23.37 o 
   0  10   1      136.11      154.90     16.60 o 
   1  10   1      105.59      108.60     20.50 o 
   2  10   1       72.12       87.97     40.05 o 
   3  10   1        4.56       47.59     21.10 o 
   4  10   1      451.97      447.78     28.66 o 
   5  10   1        3.77        7.74     25.18 o 
   6  10   1      228.70      230.29     56.07 o 
 -13  11   1       10.79       59.07     41.06 o 
 -12  11   1        0.82       67.25     32.46 o 
 -11  11   1      307.90      258.26     25.37 o 
 -10  11   1      205.36      155.15     26.53 o 
  -9  11   1      370.85      368.41     38.13 o 
  -8  11   1     1831.31     1722.93     46.48 o 
  -7  11   1     1944.62     1806.39     34.64 o 
  -6  11   1      717.49      708.38     35.54 o 
  -5  11   1       34.96       51.60     15.11 o 
  -4  11   1      143.59      191.25     23.71 o 
  -3  11   1      337.50      346.53     32.04 o 
  -2  11   1      120.84      108.68     23.89 o 
  -1  11   1      568.68      534.33     23.08 o 
   0  11   1        2.99       -7.28     35.04 o 
   1  11   1      225.43      193.68     17.58 o 
   2  11   1       57.29      118.06     25.66 o 
   3  11   1        0.04       44.22     25.66 o 
   4  11   1      555.42      513.59     48.84 o 
   5  11   1      167.92      201.87     30.56 o 
 -13  12   1        0.10       44.16     33.96 o 
 -12  12   1       95.82      121.76     42.72 o 
 -11  12   1       42.07       48.20     25.07 o 
 -10  12   1      213.09      205.06     33.35 o 
  -9  12   1       70.19      133.62     46.43 o 
  -8  12   1     1106.89     1031.17     52.57 o 
  -7  12   1      580.55      584.13     36.63 o 
  -6  12   1       38.69       73.82     27.50 o 
  -5  12   1      112.97      143.13     26.66 o 
  -4  12   1       55.47       91.25     59.07 o 
  -3  12   1       46.80       83.55     23.79 o 
  -2  12   1        1.46       88.15     38.05 o 
  -1  12   1      604.72      620.10     80.10 o 
   0  12   1      246.23      336.32     85.11 o 
   1  12   1        1.25      107.53     30.85 o 
   2  12   1      398.18      393.74    158.70 o 
   3  12   1       16.98       66.71     30.91 o 
 -12  13   1        6.25       95.24     26.14 o 
 -11  13   1        5.39       25.03     35.04 o 
 -10  13   1       51.38      122.95     29.71 o 
  -9  13   1       12.79       56.77     31.74 o 
  -8  13   1      397.24      380.30     28.84 o 
  -7  13   1      647.74      639.87     32.74 o 
  -6  13   1      587.86      470.49     26.53 o 
  -5  13   1     1298.31     1222.88     26.54 o 
  -4  13   1      353.11      386.41     33.00 o 
  -3  13   1       72.51      115.28     32.17 o 
  -2  13   1       85.16      123.15     51.06 o 
  -1  13   1        0.15       -0.43     23.79 o 
   0  13   1      194.40      145.72     62.04 o 
   1  13   1      119.80      139.43     28.61 o 
   2  13   1      225.94      269.04     29.32 o 
 -11  14   1       47.42       82.10     45.06 o 
 -10  14   1        1.11       31.34     36.12 o 
  -9  14   1        6.56       36.04     24.75 o 
  -8  14   1        1.06       59.64     32.33 o 
  -7  14   1       52.16      127.26     28.32 o 
  -6  14   1      387.68      385.61     24.75 o 
  -5  14   1       33.53       87.15     34.54 o 
  -4  14   1       19.34       51.22     24.95 o 
  -3  14   1       56.50      134.76     47.06 o 
  -2  14   1       80.54       86.82     42.55 o 
  -1  14   1        0.07       58.07     26.90 o 
   0  14   1        0.03       92.03     33.90 o 
 -10  15   1      168.86      176.46     37.23 o 
  -9  15   1       41.26       52.10     33.31 o 
  -8  15   1      298.20      262.98     27.50 o 
  -7  15   1      153.98      203.10     30.72 o 
  -6  15   1       88.58       85.72     50.56 o 
  -5  15   1       28.28       39.55     36.39 o 
  -4  15   1       94.69      130.68     32.39 o 
  -3  15   1      366.15      469.66     79.05 o 
  -2  15   1       42.90       79.93     29.38 o 
   1 -15   2        0.01       38.53     23.31 o 
   2 -15   2        1.14       62.77     34.64 o 
   3 -15   2       74.90       93.78     37.61 o 
   4 -15   2      107.86      181.77     34.93 o 
   5 -15   2       86.43      111.43     31.66 o 
   6 -15   2       32.57       75.41     29.64 o 
   7 -15   2        0.52      -17.66     32.85 o 
   8 -15   2       14.24       -2.86     44.05 o 
   9 -15   2       23.13       53.07     63.08 o 
  -1 -14   2       61.35      136.47     47.56 o 
   0 -14   2       27.64       72.42     31.27 o 
   1 -14   2      131.12      156.19     66.08 o 
   2 -14   2       58.92      100.91     33.20 o 
   3 -14   2        2.68       62.81     34.34 o 
   4 -14   2        6.74       26.32     30.48 o 
   5 -14   2      107.91      136.81     49.06 o 
   6 -14   2        0.15      -17.42     29.74 o 
   7 -14   2       62.95      152.88     28.96 o 
   8 -14   2       32.84       68.75     29.17 o 
   9 -14   2        3.51       74.83     26.48 o 
  10 -14   2       85.16      146.60     34.72 o 
  -3 -13   2        1.30      165.98    128.16 o 
  -2 -13   2        0.81       72.55     29.78 o 
  -1 -13   2      124.73       94.33     35.01 o 
   0 -13   2        3.54       43.84     29.51 o 
   1 -13   2      831.29      712.89     76.09 o 
   2 -13   2       23.39       75.85     28.39 o 
   3 -13   2      172.08      162.71     27.43 o 
   4 -13   2      302.15      258.90     26.92 o 
   5 -13   2      533.81      521.60     42.55 o 
   6 -13   2        0.00       64.88     29.14 o 
   7 -13   2       60.48      102.24     26.87 o 
   8 -13   2       24.48      107.36     50.06 o 
   9 -13   2       23.06       55.56     35.49 o 
  10 -13   2      262.89      267.73     32.54 o 
  11 -13   2      169.42      177.59     26.02 o 
  -4 -12   2       69.57      111.73     28.39 o 
  -3 -12   2       22.03       96.13     39.55 o 
  -2 -12   2       62.60       71.09     28.52 o 
  -1 -12   2      501.37      463.31     26.88 o 
   0 -12   2      337.82      324.93     25.37 o 
   1 -12   2       17.40       65.82     34.04 o 
   2 -12   2       67.00      112.22     24.53 o 
   3 -12   2       44.45      127.31     58.07 o 
   4 -12   2       27.21       75.59     34.07 o 
   5 -12   2        0.30       43.17     23.71 o 
   6 -12   2      133.02      143.30     22.36 o 
   7 -12   2      481.01      482.53     43.34 o 
   8 -12   2        6.14       41.45     28.32 o 
   9 -12   2       59.32       93.14     39.55 o 
  10 -12   2       17.08       46.74     25.26 o 
  11 -12   2       21.54       36.41     26.49 o 
  12 -12   2        8.61       66.02     33.25 o 
  -5 -11   2      238.37      241.17     28.65 o 
  -4 -11   2       16.88       20.73     28.08 o 
  -3 -11   2       62.67      112.99     30.85 o 
  -2 -11   2      335.32      351.27     49.06 o 
  -1 -11   2      149.04      164.80     25.74 o 
   0 -11   2      263.68      244.30     31.04 o 
   1 -11   2        7.42       95.14     46.06 o 
   2 -11   2        7.42       13.72     19.08 o 
   3 -11   2      337.90      320.89     24.24 o 
   4 -11   2     1477.11     1445.24     53.57 o 
   5 -11   2        0.15       42.70     19.95 o 
   6 -11   2        0.15       25.91     30.50 o 
   7 -11   2       17.02       93.02     27.53 o 
   8 -11   2       47.84       93.77     27.90 o 
   9 -11   2       53.20       66.25     26.65 o 
  10 -11   2       80.48      149.55     36.45 o 
  11 -11   2        0.15       36.32     39.26 o 
  12 -11   2        6.16       49.84     36.63 o 
  -6 -10   2        0.23       57.81     36.32 o 
  -5 -10   2       97.02      139.17     27.93 o 
  -4 -10   2       23.07       61.28     23.00 o 
  -3 -10   2      134.72      146.96     25.53 o 
  -2 -10   2       68.81      121.15     29.04 o 
  -1 -10   2      815.40      769.79     25.91 o 
   0 -10   2      280.07      326.41     27.51 o 
   1 -10   2     1317.22     1242.26     26.22 o 
   2 -10   2      220.15      263.95     38.55 o 
   3 -10   2      607.39      647.17     45.06 o 
   4 -10   2      134.13      112.35     21.58 o 
   5 -10   2       33.54       55.33     19.02 o 
   6 -10   2      235.06      229.17     26.85 o 
   7 -10   2        6.93       42.54     24.04 o 
   8 -10   2     1320.41     1227.06     35.32 o 
   9 -10   2       15.77       67.62     24.24 o 
  10 -10   2      404.83      390.16     22.09 o 
  11 -10   2      117.84      162.65     55.92 o 
  12 -10   2       72.32      124.40     32.58 o 
  13 -10   2      105.33      127.87     31.64 o 
  -7  -9   2       24.01       57.23     27.48 o 
  -6  -9   2        0.33       36.08     27.51 o 
  -5  -9   2       15.11       33.22     33.47 o 
  -4  -9   2        4.01       23.98     26.17 o 
  -3  -9   2     1756.92     1634.92     21.52 o 
  -2  -9   2      413.15      408.55     18.75 o 
  -1  -9   2      165.91      137.87     21.99 o 
   0  -9   2      181.08      174.28     19.46 o 
   1  -9   2      240.87      264.27     17.79 o 
   2  -9   2       22.86       57.18     32.04 o 
   3  -9   2      628.82      624.93     17.32 o 
   4  -9   2      691.94      670.87     20.68 o 
   5  -9   2       95.38       98.12     26.20 o 
   6  -9   2       30.48       83.03     20.88 o 
   7  -9   2       57.38       83.95     23.81 o 
   8  -9   2        0.45       19.99     21.84 o 
   9  -9   2       41.88       60.34     25.91 o 
  10  -9   2      119.80      105.28     15.20 o 
  11  -9   2       25.17       36.89     33.12 o 
  12  -9   2       26.44       96.28     29.04 o 
  13  -9   2       14.70       49.10     37.59 o 
  -8  -8   2        6.85       46.66     27.67 o 
  -7  -8   2       32.54       81.09     46.19 o 
  -6  -8   2       88.24      100.58     35.02 o 
  -5  -8   2       90.72      117.15     49.56 o 
  -4  -8   2      158.80      138.59     26.92 o 
  -3  -8   2      451.94      424.33     34.54 o 
  -2  -8   2      258.42      285.14     21.40 o 
  -1  -8   2      332.92      326.12     16.54 o 
   0  -8   2      499.54      532.74     21.13 o 
   1  -8   2      348.71      384.17     40.05 o 
   2  -8   2      137.00      170.01     17.41 o 
   3  -8   2      837.76      796.99     24.03 o 
   4  -8   2      720.57      712.76     30.55 o 
   5  -8   2        4.41       25.84     16.52 o 
   6  -8   2        0.01       45.17     25.26 o 
   7  -8   2      559.38      512.32     27.58 o 
   8  -8   2      666.40      610.24     15.20 o 
   9  -8   2     2055.68     1855.09     41.85 o 
  10  -8   2      891.45      850.69     35.74 o 
  11  -8   2      235.52      221.79     28.32 o 
  12  -8   2      118.02      152.85     39.61 o 
  13  -8   2       26.02      116.35     29.59 o 
  -9  -7   2      341.62      342.14     32.24 o 
  -8  -7   2      155.95      173.33     46.91 o 
  -7  -7   2        5.16       30.58     28.40 o 
  -6  -7   2        7.10       22.47     32.69 o 
  -5  -7   2      542.50      564.74     49.89 o 
  -4  -7   2      172.65      172.64     38.46 o 
  -3  -7   2      695.03      692.49     30.74 o 
  -2  -7   2      623.47      640.79     18.71 o 
  -1  -7   2     1214.42     1056.74     68.59 o 
   0  -7   2       11.19       26.42     16.48 o 
   1  -7   2     1151.06     1180.35     26.03 o 
   2  -7   2     1312.29     1423.47     29.54 o 
   3  -7   2        7.03       25.86     13.69 o 
   4  -7   2      387.41      372.22     22.20 o 
   5  -7   2      684.29      672.46     28.54 o 
   6  -7   2      541.20      529.69     20.31 o 
   7  -7   2     1394.12     1295.30     29.96 o 
   8  -7   2       14.19       48.40     20.45 o 
   9  -7   2     3635.08     3685.68     83.71 o 
  10  -7   2     1556.29     1476.01     31.48 o 
  11  -7   2      540.08      527.68     26.68 o 
  12  -7   2        7.90       88.67     27.78 o 
  13  -7   2       46.63       91.20     29.34 o 
 -10  -6   2      164.32      174.24     31.86 o 
  -9  -6   2       25.69       40.05     28.08 o 
  -8  -6   2      376.35      354.21     24.44 o 
  -7  -6   2      216.10      212.90     32.92 o 
  -6  -6   2      187.92      203.23     34.06 o 
  -5  -6   2       68.18       80.05     25.88 o 
  -4  -6   2      496.91      490.45     21.49 o 
  -3  -6   2       24.43       27.23     24.99 o 
  -2  -6   2        0.27       50.22     33.54 o 
  -1  -6   2      896.19      867.96     32.54 o 
   0  -6   2       18.49       24.76     13.08 o 
   1  -6   2     4765.86     4830.35     15.64 o 
   2  -6   2      181.26      217.33     13.15 o 
   3  -6   2      200.51      244.55     20.74 o 
   4  -6   2     1892.10     1923.14     28.67 o 
   5  -6   2      354.43      366.50     26.90 o 
   6  -6   2       30.89       40.43     15.45 o 
   7  -6   2        1.60        1.18     15.38 o 
   8  -6   2      233.23      231.62     39.99 o 
   9  -6   2      130.69      130.23     34.54 o 
  10  -6   2      196.27      190.67     26.20 o 
  11  -6   2       29.16       77.28     29.46 o 
  12  -6   2       58.96      105.08     26.79 o 
  13  -6   2       59.37       77.06     42.97 o 
 -10  -5   2       95.26      150.65     47.38 o 
  -9  -5   2      308.40      284.18     35.91 o 
  -8  -5   2       10.45       39.79     35.60 o 
  -7  -5   2        1.25       26.60     21.20 o 
  -6  -5   2      228.59      249.59     25.49 o 
  -5  -5   2      137.24      176.74     18.16 o 
  -4  -5   2      359.23      377.68     24.77 o 
  -3  -5   2     5007.97     4779.32     30.54 o 
  -2  -5   2       38.88       58.43     16.62 o 
  -1  -5   2       13.43       33.67     18.89 o 
   0  -5   2     1640.45     1672.11     66.08 o 
   1  -5   2      696.30      722.86     13.15 o 
   2  -5   2       66.86       64.79     16.52 o 
   3  -5   2      742.75      687.63     19.23 o 
   4  -5   2     3535.07     3376.67     25.53 o 
   5  -5   2     1561.75     1732.83     47.06 o 
   6  -5   2     1429.18     1338.30     28.54 o 
   7  -5   2      374.78      369.09     19.43 o 
   8  -5   2      310.68      323.65     22.62 o 
   9  -5   2     2016.54     1998.31     32.92 o 
  10  -5   2     1878.91     1927.21     41.05 o 
  11  -5   2      788.63      854.54     24.53 o 
  12  -5   2      312.25      303.35     42.05 o 
  13  -5   2      403.77      361.35     27.61 o 
 -11  -4   2      175.95      186.11     32.15 o 
 -10  -4   2        0.93       50.58     30.48 o 
  -9  -4   2      543.75      544.31     33.19 o 
  -8  -4   2      177.70      191.02     32.78 o 
  -7  -4   2      188.81      220.15     29.93 o 
  -6  -4   2       27.23       24.36     16.07 o 
  -5  -4   2      771.12      709.75     24.24 o 
  -4  -4   2      210.68      205.96     24.78 o 
  -3  -4   2       36.75       36.04     15.58 o 
  -2  -4   2     1286.73     1228.89     29.86 o 
  -1  -4   2     5155.95     4776.98     91.11 o 
   0  -4   2      152.47      167.93     13.52 o 
   1  -4   2     2953.17     2939.64     16.43 o 
   2  -4   2      196.18      193.20      8.83 o 
   3  -4   2      414.13      426.35     29.04 o 
   4  -4   2      132.22      106.87     14.40 o 
   5  -4   2       26.51       46.26      7.83 o 
   6  -4   2       74.82       65.88     13.30 o 
   7  -4   2       27.65       46.27     19.44 o 
   8  -4   2      129.03      150.74     21.10 o 
   9  -4   2     1098.28     1063.32     26.77 o 
  10  -4   2       17.10       68.12     20.50 o 
  11  -4   2        7.76       48.63     27.29 o 
  12  -4   2      225.01      214.23     28.52 o 
  13  -4   2      119.40      159.11     41.05 o 
 -12  -3   2      290.60      312.37     26.46 o 
 -11  -3   2       28.47       69.80     38.46 o 
 -10  -3   2       16.85       57.57     25.22 o 
  -9  -3   2        2.48       24.70     18.02 o 
  -8  -3   2       19.91       64.68     25.78 o 
  -7  -3   2       76.88       84.39     19.70 o 
  -6  -3   2      415.11      408.53     29.51 o 
  -5  -3   2        1.55       33.47     13.13 o 
  -4  -3   2      360.79      415.34     24.89 o 
  -3  -3   2      209.41      243.92     10.30 o 
  -2  -3   2     6385.80     6542.34     55.32 o 
  -1  -3   2      303.23      264.96     12.54 o 
   0  -3   2      651.74      620.61     13.01 o 
   1  -3   2     1883.67     1882.57     69.59 o 
   2  -3   2     2618.68     2536.87     45.06 o 
   3  -3   2     3277.42     2951.63     85.61 o 
   4  -3   2     5563.84     5371.18    266.83 o 
   5  -3   2      213.18      199.43      8.74 o 
   6  -3   2     1706.53     1924.84     86.61 o 
   7  -3   2     1132.54     1038.41     20.68 o 
   8  -3   2      214.18      241.30     21.55 o 
   9  -3   2      178.34      217.92     21.30 o 
  10  -3   2      376.54      368.46     26.50 o 
  11  -3   2       77.69      154.22     49.56 o 
  12  -3   2      674.57      667.83     35.18 o 
  13  -3   2      154.29      160.38     51.06 o 
 -12  -2   2       21.07       76.09     87.11 o 
 -11  -2   2      102.08      131.69     25.75 o 
 -10  -2   2       92.87      139.54     38.00 o 
  -9  -2   2       17.53       50.86     32.96 o 
  -8  -2   2      422.91      421.50     24.07 o 
  -7  -2   2      143.00      191.61     24.71 o 
  -6  -2   2        0.52       16.70     19.67 o 
  -5  -2   2      654.69      658.72     20.68 o 
  -4  -2   2      427.07      380.22     16.98 o 
  -3  -2   2     1299.75     1335.60     44.05 o 
  -2  -2   2    11821.77    11619.33     56.50 o 
  -1  -2   2       23.55       33.84     10.00 o 
   0  -2   2       24.48       32.04     12.04 o 
   1  -2   2      426.26      460.67      6.48 o 
   2  -2   2     1306.06     1283.53     58.57 o 
   3  -2   2     3105.42     2995.49     65.58 o 
   4  -2   2      459.56      466.99     53.07 o 
   5  -2   2      225.27      250.31     13.33 o 
   6  -2   2     2525.04     2509.69     21.04 o 
   7  -2   2       32.24       26.40     22.53 o 
   8  -2   2      672.55      730.54     22.02 o 
   9  -2   2        8.85       21.12     30.54 o 
  10  -2   2        7.55       66.84     30.92 o 
  11  -2   2       29.68       80.93     22.23 o 
  12  -2   2      467.80      487.17     30.56 o 
  13  -2   2       71.66      100.12     43.05 o 
 -13  -1   2       13.60       40.44     28.09 o 
 -12  -1   2        1.16       60.72     63.08 o 
 -11  -1   2       27.75       44.25     28.21 o 
 -10  -1   2     1248.03     1145.03     62.58 o 
  -9  -1   2       79.55       83.18     19.22 o 
  -8  -1   2      435.51      449.71     39.26 o 
  -7  -1   2      593.21      623.91     26.54 o 
  -6  -1   2       53.02       39.92     21.52 o 
  -5  -1   2       67.23       60.45     21.52 o 
  -4  -1   2       40.00       66.61     15.21 o 
  -3  -1   2     2987.29     2852.71     36.02 o 
  -2  -1   2       21.66       33.53      8.66 o 
  -1  -1   2        0.46        6.27      9.08 o 
   0  -1   2     2910.11     2577.80      9.01 o 
   1  -1   2      965.52      876.13     12.54 o 
   2  -1   2     9853.36     9832.76    120.15 o 
   3  -1   2     9061.46     8892.81    222.78 o 
   4  -1   2     1413.43     1459.77     43.05 o 
   5  -1   2      327.82      380.08     26.46 o 
   6  -1   2       66.52       79.40     24.53 o 
   7  -1   2       13.95       38.84     26.46 o 
   8  -1   2      368.87      392.65     26.45 o 
   9  -1   2      388.36      409.99     18.24 o 
  10  -1   2      205.03      195.83     31.23 o 
  11  -1   2        2.16       50.01     43.88 o 
  12  -1   2       60.55      166.96     48.13 o 
 -13   0   2        8.88       32.67     29.24 o 
 -12   0   2     1725.50     1635.54    144.18 o 
 -11   0   2      304.80      333.74     32.78 o 
 -10   0   2     1013.14      977.56     25.18 o 
  -9   0   2       37.87       73.96     28.32 o 
  -8   0   2       64.70       72.31     32.24 o 
  -7   0   2        0.58       18.13     19.95 o 
  -6   0   2      196.45      215.30     19.99 o 
  -5   0   2      720.30      735.79     24.85 o 
  -4   0   2     1544.94     1521.73     27.14 o 
  -3   0   2    32112.88    33580.59    497.98 o 
  -2   0   2      105.85      102.93      7.16 o 
  -1   0   2      828.27      824.09     17.52 o 
   0   0   2     1578.96     1443.80     79.10 o 
   1   0   2     2443.04     2477.57     41.05 o 
   2   0   2     8827.55     9469.42    601.75 o 
   3   0   2       85.05       77.84     17.02 o 
   4   0   2       14.96       17.47     12.51 o 
   5   0   2       78.60       87.59     18.16 o 
   6   0   2     1705.73     1727.99     37.16 o 
   7   0   2      162.94      155.73     23.36 o 
   8   0   2      239.76      251.22     14.68 o 
   9   0   2        0.12       28.26     25.53 o 
  10   0   2      551.91      541.67     43.74 o 
  11   0   2       65.51      116.24     26.87 o 
  12   0   2       29.39      153.70     44.07 o 
 -13   1   2       51.32       79.27     56.39 o 
 -12   1   2      324.80      334.17     38.51 o 
 -11   1   2      194.75      208.34     34.61 o 
 -10   1   2      236.62      267.33     68.08 o 
  -9   1   2      206.91      209.86     31.03 o 
  -8   1   2     1161.88     1218.26     39.64 o 
  -7   1   2     1951.11     2075.99     28.15 o 
  -6   1   2     2759.78     2881.12     37.03 o 
  -5   1   2     1923.36     1925.28     25.91 o 
  -4   1   2      868.39      794.79     15.59 o 
  -3   1   2      607.75      676.84     21.20 o 
  -2   1   2        3.28       13.52      8.41 o 
  -1   1   2      537.38      414.49     35.83 o 
   0   1   2     9415.54     9318.32    126.66 o 
   1   1   2      455.03      453.00     14.40 o 
   2   1   2      115.85      106.54     11.81 o 
   3   1   2     1523.78     1606.97     55.07 o 
   4   1   2     3346.23     3490.57     52.16 o 
   5   1   2        7.60       25.51     19.95 o 
   6   1   2      214.49      251.98     23.58 o 
   7   1   2       80.02       91.06     20.51 o 
   8   1   2      496.29      480.05     39.41 o 
   9   1   2      232.32      274.48     30.65 o 
  10   1   2       21.35       53.78     25.78 o 
  11   1   2        7.52       65.28     29.71 o 
  12   1   2        1.25       99.05     44.05 o 
 -14   2   2       17.54      107.21     29.00 o 
 -13   2   2      282.95      269.77     34.64 o 
 -12   2   2        0.07       37.78     52.00 o 
 -11   2   2       58.88       90.75     20.91 o 
 -10   2   2        5.41       28.66     22.28 o 
  -9   2   2        9.31       31.04     21.20 o 
  -8   2   2      309.67      266.33     25.48 o 
  -7   2   2      133.68      158.24     17.96 o 
  -6   2   2     3011.96     2946.16     58.07 o 
  -5   2   2      959.44      984.56     42.05 o 
  -4   2   2       58.86       79.62     18.37 o 
  -3   2   2    11868.41    11848.43    498.12 o 
  -2   2   2     2603.45     2373.80     75.59 o 
  -1   2   2     4052.08     3939.59    149.19 o 
   0   2   2     7059.21     7052.76     97.12 o 
   1   2   2     8752.74     8972.11    109.66 o 
   2   2   2     7298.77     7580.94    128.16 o 
   3   2   2    14281.58    14871.42    144.68 o 
   4   2   2     3836.31     4141.65     60.82 o 
   5   2   2       21.74       42.39     25.56 o 
   6   2   2       58.39       66.06     31.54 o 
   7   2   2      144.04      149.38     25.74 o 
   8   2   2      397.16      380.53     23.46 o 
   9   2   2       33.30       55.09     29.00 o 
  10   2   2       30.86        8.27     40.55 o 
  11   2   2       39.99       71.96     31.48 o 
 -14   3   2      193.69      210.00     45.95 o 
 -13   3   2      101.18      158.20     39.82 o 
 -12   3   2      132.47      153.61     39.80 o 
 -11   3   2      113.55      130.39     24.82 o 
 -10   3   2      277.53      258.85     29.00 o 
  -9   3   2      661.12      614.33     30.22 o 
  -8   3   2      889.77      829.73     30.77 o 
  -7   3   2      703.38      791.07     26.48 o 
  -6   3   2     3721.56     3806.96    188.23 o 
  -5   3   2        0.62        8.33     17.66 o 
  -4   3   2     1576.20     1469.04     67.08 o 
  -3   3   2       28.17       16.07     13.69 o 
  -2   3   2      113.45      107.93     14.63 o 
  -1   3   2      944.83      921.47     18.52 o 
   0   3   2     4860.05     4846.00    129.66 o 
   1   3   2     2920.06     2784.70     88.61 o 
   2   3   2      473.17      546.86     14.50 o 
   3   3   2     3879.15     3845.72     40.41 o 
   4   3   2      104.55      112.67     16.82 o 
   5   3   2      163.60      177.15     24.66 o 
   6   3   2     1696.35     1738.00     40.63 o 
   7   3   2      544.40      534.55     27.93 o 
   8   3   2      531.09      479.02     38.23 o 
   9   3   2       58.18       56.18     39.69 o 
  10   3   2      171.08      177.31     33.65 o 
  11   3   2      104.34      139.50     22.20 o 
 -14   4   2        9.36       63.34     38.46 o 
 -13   4   2       51.97       54.90     24.99 o 
 -12   4   2       13.72       76.17     55.07 o 
 -11   4   2       10.02       86.01     41.55 o 
 -10   4   2       71.66       91.92     33.90 o 
  -9   4   2       25.08       32.75     22.85 o 
  -8   4   2       57.15      134.18     17.62 o 
  -7   4   2      787.34      737.26     23.24 o 
  -6   4   2     8414.02     9036.43    287.86 o 
  -5   4   2       86.66       97.54     16.54 o 
  -4   4   2       16.87       30.18     12.25 o 
  -3   4   2       23.11       34.63     21.98 o 
  -2   4   2     1995.75     2089.07     20.66 o 
  -1   4   2       20.98       18.02      8.15 o 
   0   4   2       14.74       26.53     12.52 o 
   1   4   2     8870.23     9358.65     27.03 o 
   2   4   2     4101.24     4259.51     30.65 o 
   3   4   2     2772.45     2803.52     83.60 o 
   4   4   2      545.28      557.44     18.70 o 
   5   4   2      599.74      627.60     27.53 o 
   6   4   2       68.33       77.56     26.54 o 
   7   4   2      171.17      173.81     24.42 o 
   8   4   2      454.29      427.85     36.77 o 
   9   4   2       71.68       70.63     28.24 o 
  10   4   2       88.10      119.42     25.62 o 
 -14   5   2      190.89      192.83     34.09 o 
 -13   5   2        2.40       31.26     21.64 o 
 -12   5   2        2.19       43.75     29.07 o 
 -11   5   2       11.79       19.97     26.79 o 
 -10   5   2      140.71      168.16     27.91 o 
  -9   5   2       10.82       41.92     26.17 o 
  -8   5   2     1393.86     1322.75     30.54 o 
  -7   5   2      372.12      383.72     18.16 o 
  -6   5   2      603.37      642.57     16.82 o 
  -5   5   2     1040.66     1043.03     31.04 o 
  -4   5   2      302.55      310.01     14.02 o 
  -3   5   2     1483.93     1438.00     18.03 o 
  -2   5   2       81.30      134.37     10.82 o 
  -1   5   2      273.66      324.12     12.52 o 
   0   5   2      763.30      824.33     23.33 o 
   1   5   2     1648.72     1583.79    355.94 o 
   2   5   2     4384.63     4271.94    215.27 o 
   3   5   2      189.17      193.77     18.03 o 
   4   5   2      335.26      303.81     17.41 o 
   5   5   2      170.87      186.56     15.02 o 
   6   5   2        0.07       41.45     30.22 o 
   7   5   2     1221.47     1154.00     43.20 o 
   8   5   2      131.47      136.17     30.22 o 
   9   5   2       97.37      109.74     30.83 o 
 -14   6   2       88.54       97.68     57.29 o 
 -13   6   2       21.88       75.69     40.72 o 
 -12   6   2       13.07       15.84     27.25 o 
 -11   6   2       99.78      106.81     24.78 o 
 -10   6   2      535.18      552.20     21.24 o 
  -9   6   2        6.30       42.84     26.14 o 
  -8   6   2      282.26      261.03     26.37 o 
  -7   6   2        6.68       33.78     15.92 o 
  -6   6   2       26.95       47.11     19.43 o 
  -5   6   2     1574.65     1469.90     37.05 o 
  -4   6   2     1641.39     1704.09     26.64 o 
  -3   6   2      131.88      147.61     21.66 o 
  -2   6   2      349.06      356.08     28.03 o 
  -1   6   2      113.58      111.80     16.49 o 
   0   6   2      105.29       97.49     19.52 o 
   1   6   2     1826.14     1698.04     26.53 o 
   2   6   2     1536.24     2095.67    226.78 o 
   3   6   2     1522.25     1431.22     79.60 o 
   4   6   2     1616.74     1508.56     27.27 o 
   5   6   2      264.96      267.70     32.23 o 
   6   6   2      544.31      521.36     26.91 o 
   7   6   2       19.34       20.11     28.16 o 
   8   6   2       26.09       66.18     37.50 o 
   9   6   2        4.12       54.21     26.26 o 
 -14   7   2        1.35       31.95     82.37 o 
 -13   7   2        0.57       35.00     34.64 o 
 -12   7   2      216.47      268.98     36.09 o 
 -11   7   2       44.32       48.37     24.53 o 
 -10   7   2       21.98       54.31     23.00 o 
  -9   7   2      428.52      408.45     15.16 o 
  -8   7   2        2.08       19.27     22.04 o 
  -7   7   2      340.06      321.32     30.50 o 
  -6   7   2      119.71      137.43     20.53 o 
  -5   7   2       70.18       79.00     13.92 o 
  -4   7   2      275.35      274.52     16.21 o 
  -3   7   2     3935.86     3827.47     24.99 o 
  -2   7   2      142.25      167.52     14.67 o 
  -1   7   2      718.97      782.43     24.95 o 
   0   7   2      671.27      711.30     25.53 o 
   1   7   2       28.47       30.94     31.04 o 
   2   7   2      346.63      386.77     29.00 o 
   3   7   2       99.09       91.27     21.58 o 
   4   7   2        2.78       24.06     26.54 o 
   5   7   2      202.95      231.88     37.83 o 
   6   7   2      324.14      279.35     42.05 o 
   7   7   2       32.81       26.08     28.49 o 
   8   7   2       15.45       63.92     27.34 o 
 -14   8   2       17.86       76.99     56.49 o 
 -13   8   2       12.04       47.49     30.08 o 
 -12   8   2        0.66       36.01     31.85 o 
 -11   8   2      122.47      119.11     30.52 o 
 -10   8   2      221.06      210.29     32.04 o 
  -9   8   2      311.42      325.58     25.37 o 
  -8   8   2     1613.61     1477.51     26.99 o 
  -7   8   2      380.08      366.93     20.90 o 
  -6   8   2       37.94       62.33     19.46 o 
  -5   8   2      258.22      274.08     29.38 o 
  -4   8   2       36.66       48.35     17.50 o 
  -3   8   2      624.94      638.10     25.18 o 
  -2   8   2      199.57      223.86     15.21 o 
  -1   8   2       11.27       46.89     18.52 o 
   0   8   2      458.90      457.89     30.04 o 
   1   8   2      569.84      569.35     20.74 o 
   2   8   2      332.25      351.15     29.83 o 
   3   8   2        6.65       22.08     21.82 o 
   4   8   2     1043.52     1068.49     91.11 o 
   5   8   2      362.92      321.36     47.02 o 
   6   8   2      429.53      356.03     66.88 o 
   7   8   2      123.27      113.09     43.68 o 
 -14   9   2        0.32       54.17     42.90 o 
 -13   9   2        2.02       37.65     39.93 o 
 -12   9   2       78.55       99.38     20.17 o 
 -11   9   2      189.87      205.41     37.03 o 
 -10   9   2      307.64      272.43     22.36 o 
  -9   9   2       88.04      112.14     19.79 o 
  -8   9   2       84.21      146.84     37.05 o 
  -7   9   2      108.60      136.54     22.41 o 
  -6   9   2      114.69      103.61     26.88 o 
  -5   9   2      201.17      176.16     27.53 o 
  -4   9   2      249.35      261.85     25.53 o 
  -3   9   2       65.57       89.87     17.79 o 
  -2   9   2      391.31      358.37     19.73 o 
  -1   9   2      366.91      355.44     44.05 o 
   0   9   2        0.71        4.04     18.04 o 
   1   9   2      429.32      393.24     26.03 o 
   2   9   2      114.55      135.43     22.74 o 
   3   9   2      200.41      260.94     22.03 o 
   4   9   2      100.50      103.79     24.99 o 
   5   9   2        7.34       52.64     22.89 o 
   6   9   2       43.09       89.11     69.09 o 
 -14  10   2       96.75      125.72     33.96 o 
 -13  10   2       39.79      113.82     37.05 o 
 -12  10   2       63.21       87.46     22.64 o 
 -11  10   2       35.33       74.31     33.65 o 
 -10  10   2      323.65      359.73     21.66 o 
  -9  10   2       13.77       49.09     28.21 o 
  -8  10   2      457.04      498.35     49.56 o 
  -7  10   2      210.15      246.68     27.41 o 
  -6  10   2      544.01      528.32     30.63 o 
  -5  10   2      103.44       95.69     35.63 o 
  -4  10   2      101.68      136.06     21.66 o 
  -3  10   2      554.58      527.52     22.53 o 
  -2  10   2       69.53      119.14     21.03 o 
  -1  10   2      705.20      629.49     19.08 o 
   0  10   2        3.05       60.94     48.06 o 
   1  10   2        0.92       45.07     23.08 o 
   2  10   2      128.53      138.50     38.55 o 
   3  10   2       16.54      145.50     40.28 o 
   4  10   2      110.41      154.88     28.45 o 
   5  10   2      209.42      214.27     43.05 o 
 -13  11   2        3.36       56.08     33.28 o 
 -12  11   2      223.89      202.99     34.37 o 
 -11  11   2        5.81       49.18     53.57 o 
 -10  11   2      535.47      448.78     35.32 o 
  -9  11   2      777.06      726.57     31.17 o 
  -8  11   2       19.62       65.41     23.19 o 
  -7  11   2      181.18      186.62     21.17 o 
  -6  11   2      794.96      779.74     22.97 o 
  -5  11   2      748.10      737.29     24.77 o 
  -4  11   2      274.72      276.03     24.65 o 
  -3  11   2        3.33       26.64     27.55 o 
  -2  11   2       29.60       53.67     18.67 o 
  -1  11   2      400.12      405.04     28.45 o 
   0  11   2      345.18      372.78     37.55 o 
   1  11   2       65.63      150.33     27.53 o 
   2  11   2       17.84       75.05     24.95 o 
   3  11   2       22.37       85.35     24.77 o 
   4  11   2        2.92       92.87     74.59 o 
 -13  12   2       21.29       65.99     52.22 o 
 -12  12   2       73.68      103.62     33.25 o 
 -11  12   2       90.73      102.10     27.18 o 
 -10  12   2        1.88       34.86     27.04 o 
  -9  12   2      216.10      190.91     35.48 o 
  -8  12   2      982.43      979.36     47.06 o 
  -7  12   2      463.28      449.29     20.41 o 
  -6  12   2        2.31       28.69     24.36 o 
  -5  12   2       14.86       66.69     23.81 o 
  -4  12   2      285.81      235.15     28.03 o 
  -3  12   2     1183.93     1084.45     46.34 o 
  -2  12   2       26.70       81.35     36.04 o 
  -1  12   2      182.60      202.25     27.03 o 
   0  12   2      448.15      443.77     31.64 o 
   1  12   2       39.61      106.17     24.42 o 
   2  12   2        1.37       69.25     35.48 o 
   3  12   2       74.44      114.84     34.52 o 
 -12  13   2      114.23      134.93     40.93 o 
 -11  13   2      164.07      175.90     29.00 o 
 -10  13   2       22.60       28.09     24.04 o 
  -9  13   2       70.00      111.42     31.34 o 
  -8  13   2      236.07      241.30     25.94 o 
  -7  13   2      321.12      333.80     45.10 o 
  -6  13   2      494.35      532.76     30.75 o 
  -5  13   2       52.23      146.67     59.07 o 
  -4  13   2      338.55      349.97     51.55 o 
  -3  13   2      235.96      223.05     29.11 o 
  -2  13   2       76.21       94.71     25.13 o 
  -1  13   2      281.04      295.25     42.05 o 
   0  13   2       48.84      152.07     45.06 o 
   1  13   2        3.58       47.26     27.58 o 
   2  13   2       11.41       44.05     32.14 o 
 -11  14   2       12.73       33.66     29.38 o 
 -10  14   2       29.05      101.74     28.67 o 
  -9  14   2       57.69       82.40     29.93 o 
  -8  14   2      243.33      228.12     34.04 o 
  -7  14   2      495.20      472.97     42.55 o 
  -6  14   2       19.13       68.76     31.16 o 
  -5  14   2       23.40      137.10     50.06 o 
  -4  14   2      112.02      138.35     29.56 o 
  -3  14   2       44.92       38.40     32.58 o 
  -2  14   2       83.65      105.11     33.54 o 
  -1  14   2      189.49      184.73     28.67 o 
   0  14   2       40.71       31.04     57.07 o 
 -10  15   2        8.51      113.03     32.58 o 
  -9  15   2       19.15       52.72     42.10 o 
  -8  15   2       14.86       85.41     28.62 o 
  -7  15   2       80.70      129.43     35.54 o 
  -6  15   2      428.47      445.20     40.05 o 
  -5  15   2       12.22       38.77     36.97 o 
  -4  15   2      261.99      367.27     83.10 o 
  -3  15   2       23.46       76.09     40.05 o 
  -2  15   2      279.40      291.02     30.74 o 
   1 -15   3       12.01       57.86     38.23 o 
   2 -15   3       89.87      153.11     35.84 o 
   3 -15   3       24.69       33.55     30.93 o 
   4 -15   3        1.16       76.06     52.06 o 
   5 -15   3       59.69       90.07     32.97 o 
   6 -15   3      153.13      175.70     27.25 o 
   7 -15   3       29.17      125.64     43.05 o 
   8 -15   3      120.03       93.62     32.65 o 
  -1 -14   3       11.06       58.76     54.57 o 
   0 -14   3      200.48      254.16     39.55 o 
   1 -14   3      149.20      121.66     42.55 o 
   2 -14   3      126.01      131.05     37.23 o 
   3 -14   3      140.02      167.21     40.05 o 
   4 -14   3        8.38       26.71     28.21 o 
   5 -14   3        1.18       17.52     24.78 o 
   6 -14   3       28.70       67.53     29.96 o 
   7 -14   3        0.03      100.56     34.04 o 
   8 -14   3        3.46       84.98     28.83 o 
   9 -14   3      132.37      194.58     28.63 o 
  10 -14   3        0.04       29.98     39.54 o 
  -3 -13   3       15.19       57.71     32.17 o 
  -2 -13   3       19.18       57.05     30.74 o 
  -1 -13   3      100.36      192.20     85.61 o 
   0 -13   3       23.87       73.02     25.07 o 
   1 -13   3      100.76      107.82     30.79 o 
   2 -13   3       45.22       89.71     28.96 o 
   3 -13   3        2.96       58.59     36.04 o 
   4 -13   3      197.67      276.25     26.92 o 
   5 -13   3      461.30      330.70     52.57 o 
   6 -13   3        0.25       53.57     25.53 o 
   7 -13   3      324.96      308.76     27.29 o 
   8 -13   3        6.17       58.40     21.81 o 
   9 -13   3       33.31       61.23     28.62 o 
  10 -13   3       51.33       94.57     32.20 o 
  11 -13   3      216.77      182.37     24.18 o 
  -4 -12   3        5.56       33.76     29.56 o 
  -3 -12   3        7.22       74.26     44.05 o 
  -2 -12   3       84.12       54.28     34.23 o 
  -1 -12   3        2.34       42.20     28.03 o 
   0 -12   3      399.61      381.97     24.78 o 
   1 -12   3      158.81      217.95     44.18 o 
   2 -12   3       91.44      119.27     30.45 o 
   3 -12   3       27.29       60.89     27.82 o 
   4 -12   3        0.04       94.78     39.55 o 
   5 -12   3      320.23      323.43     25.53 o 
   6 -12   3     1100.63     1082.71     27.85 o 
   7 -12   3      176.91      170.64     33.54 o 
   8 -12   3        5.03       31.78     43.05 o 
   9 -12   3       63.67      119.06     28.32 o 
  10 -12   3       10.95       41.92     31.06 o 
  11 -12   3        2.15       59.99     34.29 o 
  12 -12   3        4.12       53.24     40.99 o 
  -6 -11   3       52.16       69.88     29.25 o 
  -5 -11   3       95.49      109.90     31.16 o 
  -4 -11   3        8.96       62.02     54.81 o 
  -3 -11   3      331.27      337.34     29.64 o 
  -2 -11   3       60.34      110.80     24.23 o 
  -1 -11   3       36.12       63.85     16.98 o 
   0 -11   3        3.68       32.09     27.29 o 
   1 -11   3      117.78      142.90     25.47 o 
   2 -11   3      152.60      202.58     26.66 o 
   3 -11   3       75.06       43.56     30.04 o 
   4 -11   3        3.75       -0.07     20.39 o 
   5 -11   3      141.07      166.52     23.56 o 
   6 -11   3      218.06      250.24     38.55 o 
   7 -11   3     1418.39     1309.36     44.33 o 
   8 -11   3       61.23       76.84     26.38 o 
   9 -11   3       25.80       48.93     20.51 o 
  10 -11   3      142.94      179.87     32.21 o 
  11 -11   3      200.32      212.86     38.66 o 
  12 -11   3       33.26       36.71     35.33 o 
  -7 -10   3       13.05       49.60     34.37 o 
  -6 -10   3        0.59       30.07     28.62 o 
  -5 -10   3      208.19      223.44     22.94 o 
  -4 -10   3       42.99       56.74     28.66 o 
  -3 -10   3      390.77      374.91     22.50 o 
  -2 -10   3      243.29      240.21     23.89 o 
  -1 -10   3      329.38      353.18     24.56 o 
   0 -10   3      855.37      822.74     27.16 o 
   1 -10   3       80.62       62.60     40.59 o 
   2 -10   3        0.03       30.63     23.31 o 
   3 -10   3      128.75      151.38     16.95 o 
   4 -10   3      330.52      370.48     32.04 o 
   5 -10   3       17.71       58.44     56.07 o 
   6 -10   3        5.39       50.00     17.23 o 
   7 -10   3      849.29      799.72     24.24 o 
   8 -10   3       10.04       63.70     22.09 o 
   9 -10   3      101.79      107.33     23.36 o 
  10 -10   3     1046.51     1104.87     51.33 o 
  11 -10   3        7.21       28.38     36.76 o 
  12 -10   3      137.30      172.25     58.89 o 
  -8  -9   3       22.53       39.37     26.38 o 
  -7  -9   3      148.51      143.49     30.18 o 
  -6  -9   3      311.20      287.32     34.67 o 
  -5  -9   3       82.89      114.77     23.58 o 
  -4  -9   3      473.61      421.50     23.00 o 
  -3  -9   3      832.89      751.88     47.56 o 
  -2  -9   3        0.72       37.34     18.04 o 
  -1  -9   3      600.47      579.76     20.45 o 
   0  -9   3       28.28       30.54     21.58 o 
   1  -9   3      233.39      192.93     40.05 o 
   2  -9   3        9.99       56.07     21.40 o 
   3  -9   3      312.29      257.56     42.55 o 
   4  -9   3     1546.86     1368.68     35.54 o 
   5  -9   3      522.36      496.88     20.61 o 
   6  -9   3        4.74       28.35     22.89 o 
   7  -9   3      254.75      260.06     24.95 o 
   8  -9   3      210.78      215.69     18.24 o 
   9  -9   3       15.71       53.16     28.80 o 
  10  -9   3      432.26      390.14     32.64 o 
  11  -9   3       72.55       68.83     40.90 o 
  12  -9   3      180.93      170.56     40.77 o 
  13  -9   3        0.08       97.14    105.63 o 
  -8  -8   3       10.93       77.64     40.61 o 
  -7  -8   3       39.58       55.56     43.03 o 
  -6  -8   3      128.62      164.88     29.27 o 
  -5  -8   3       18.80       67.33     31.99 o 
  -4  -8   3       13.25       42.87     20.64 o 
  -3  -8   3      970.53     1009.80     36.12 o 
  -2  -8   3       25.98       21.10     21.04 o 
  -1  -8   3      476.06      479.54     16.95 o 
   0  -8   3     1481.09     1554.38     35.54 o 
   1  -8   3      152.50      223.94     17.76 o 
   2  -8   3     2135.80     2296.05     34.54 o 
   3  -8   3      140.66      145.41     45.06 o 
   4  -8   3      383.92      372.79     22.23 o 
   5  -8   3       37.06       60.89     29.34 o 
   6  -8   3      303.47      255.86     22.23 o 
   7  -8   3      253.87      257.02     23.28 o 
   8  -8   3       79.31       95.45     16.54 o 
   9  -8   3      738.62      721.12     48.68 o 
  10  -8   3      382.95      385.77     24.41 o 
  11  -8   3      804.77      745.86     26.92 o 
  12  -8   3      180.68      181.92     29.04 o 
  13  -8   3        0.01        7.83     36.83 o 
  -9  -7   3        7.14       37.49     37.05 o 
  -8  -7   3      125.63      150.91     32.87 o 
  -7  -7   3       58.93      104.84     30.54 o 
  -6  -7   3      802.08      776.48     24.07 o 
  -5  -7   3       41.22       47.29     29.83 o 
  -4  -7   3      858.39      784.39     18.02 o 
  -3  -7   3      205.31      252.60     27.90 o 
  -2  -7   3     1082.17     1024.77     26.43 o 
  -1  -7   3      536.99      472.43     17.32 o 
   0  -7   3     2291.15     2261.20    101.63 o 
   1  -7   3       82.30       83.12     13.40 o 
   2  -7   3      894.05      961.20     32.04 o 
   3  -7   3      968.11     1119.14     17.64 o 
   4  -7   3        0.75       11.92     18.49 o 
   5  -7   3       35.26       55.49     24.53 o 
   6  -7   3      120.77      135.68     35.50 o 
   7  -7   3      204.41      202.11     21.38 o 
   8  -7   3      113.95      164.16     23.79 o 
   9  -7   3      480.26      481.84     43.15 o 
  10  -7   3     1073.70     1121.22     28.08 o 
  11  -7   3      131.22      165.47     42.43 o 
  12  -7   3       28.24       84.74     27.25 o 
  13  -7   3       70.67      130.25     31.65 o 
 -10  -6   3      929.65      795.99     44.55 o 
  -9  -6   3       25.96       43.94     27.69 o 
  -8  -6   3       48.86       55.51     27.23 o 
  -7  -6   3        5.19       26.04     28.67 o 
  -6  -6   3      409.48      405.64     24.07 o 
  -5  -6   3       54.14       97.61     25.70 o 
  -4  -6   3      127.96      124.67     18.29 o 
  -3  -6   3        4.50       17.93     18.65 o 
  -2  -6   3      125.19      126.51     22.36 o 
  -1  -6   3     3829.16     3766.78     35.54 o 
   0  -6   3      625.78      654.19     43.55 o 
   1  -6   3     5618.02     6079.40     25.87 o 
   2  -6   3     1430.11     1782.90     29.54 o 
   3  -6   3     2810.36     3213.17    123.65 o 
   4  -6   3      723.34      745.44     19.69 o 
   5  -6   3      221.27      231.64     17.25 o 
   6  -6   3       29.25       21.15     15.74 o 
   7  -6   3       39.48       64.66     27.78 o 
   8  -6   3        8.53       26.28     26.66 o 
   9  -6   3        4.24       31.98     21.81 o 
  10  -6   3     1185.99     1136.96     23.36 o 
  11  -6   3       18.36       74.51     27.56 o 
  12  -6   3      207.47      193.55     29.24 o 
  13  -6   3      382.07      425.95     44.56 o 
 -11  -5   3        0.66       73.47     37.04 o 
 -10  -5   3       66.41      100.81     40.32 o 
  -9  -5   3        0.64       38.91     40.44 o 
  -8  -5   3      161.09      174.56     25.94 o 
  -7  -5   3      476.11      493.37     31.27 o 
  -6  -5   3       36.32       48.53     26.14 o 
  -5  -5   3      267.77      312.69     17.62 o 
  -4  -5   3       79.76       70.40     13.45 o 
  -3  -5   3      950.81      941.99     50.56 o 
  -2  -5   3      488.10      447.06     19.79 o 
  -1  -5   3      178.89      176.58     21.30 o 
   0  -5   3     1508.74     1474.19     17.83 o 
   1  -5   3      835.04      883.64     13.91 o 
   2  -5   3       40.32       48.69     15.56 o 
   3  -5   3      550.97      568.79     35.54 o 
   4  -5   3     2186.11     2207.29     50.20 o 
   5  -5   3     1403.46     1212.38     73.59 o 
   6  -5   3       26.96       43.45     11.67 o 
   7  -5   3      650.06      700.74     21.76 o 
   8  -5   3      139.68      126.42     17.91 o 
   9  -5   3        0.53       24.36     24.18 o 
  10  -5   3     1556.54     1470.90     30.43 o 
  11  -5   3      202.97      229.29     30.04 o 
  12  -5   3      555.47      595.93     34.23 o 
  13  -5   3        3.13       84.34     35.54 o 
 -11  -4   3      164.03      200.92     28.05 o 
 -10  -4   3      455.07      457.85     32.54 o 
  -9  -4   3      298.17      278.55     20.51 o 
  -8  -4   3      110.05      132.47     25.32 o 
  -7  -4   3       71.29      115.20     30.63 o 
  -6  -4   3        0.31       23.80     27.56 o 
  -5  -4   3        2.72       22.48     23.49 o 
  -4  -4   3     2302.17     2205.28     29.99 o 
  -3  -4   3      403.10      413.20     28.54 o 
  -2  -4   3      243.26      212.79     15.82 o 
  -1  -4   3     1678.66     1705.74     33.92 o 
   0  -4   3     4208.51     4176.32     32.44 o 
   1  -4   3      623.74      667.08     16.52 o 
   2  -4   3        3.96       18.52      7.79 o 
   3  -4   3     4305.10     3956.53     82.60 o 
   4  -4   3      396.93      343.38     13.34 o 
   5  -4   3       85.29      114.77     24.53 o 
   6  -4   3        2.73       23.14     21.89 o 
   7  -4   3       67.06      147.06     35.04 o 
   8  -4   3     1678.58     1631.19     25.87 o 
   9  -4   3       47.02       66.90     24.34 o 
  10  -4   3      676.15      657.35     27.03 o 
  11  -4   3      187.57      209.08     28.54 o 
  12  -4   3        0.19       50.06     57.07 o 
  13  -4   3       17.74       76.69     32.85 o 
 -12  -3   3        1.03       56.54     30.18 o 
 -11  -3   3      111.50      171.14     55.07 o 
 -10  -3   3      729.66      728.64     38.66 o 
  -9  -3   3      352.74      355.73     30.31 o 
  -8  -3   3       53.08       89.01     19.73 o 
  -7  -3   3       66.25       82.10     25.74 o 
  -6  -3   3      353.05      345.27     33.12 o 
  -5  -3   3      663.19      663.40     18.65 o 
  -4  -3   3      872.72      899.56     28.19 o 
  -3  -3   3      296.18      273.63     18.49 o 
  -2  -3   3      743.70      693.36     22.04 o 
  -1  -3   3        0.18        3.50     14.16 o 
   0  -3   3     8061.57     8048.91    162.20 o 
   1  -3   3     6279.02     5527.82    455.57 o 
   2  -3   3      378.24      388.84     21.40 o 
   3  -3   3       67.24       92.08     11.94 o 
   4  -3   3     1063.15     1041.74     42.21 o 
   5  -3   3     1086.73     1128.55     19.02 o 
   6  -3   3      202.52      205.56     17.82 o 
   7  -3   3      429.00      427.39     18.65 o 
   8  -3   3       21.02       69.95     26.03 o 
   9  -3   3      135.60      174.76     42.55 o 
  10  -3   3     1015.88     1021.13     30.89 o 
  11  -3   3     1163.93     1146.59     60.07 o 
  12  -3   3      449.88      421.49     33.47 o 
 -12  -2   3       30.61       67.01     27.04 o 
 -11  -2   3       69.15      146.34     24.68 o 
 -10  -2   3        2.13       22.99     22.73 o 
  -9  -2   3     1651.99     1551.43     38.91 o 
  -8  -2   3      193.54      199.45     27.09 o 
  -7  -2   3      468.74      467.35     24.56 o 
  -6  -2   3     3178.25     3120.37     46.60 o 
  -5  -2   3      709.95      710.51     20.47 o 
  -4  -2   3       27.83       48.08     20.53 o 
  -3  -2   3     2110.11     1985.49     29.04 o 
  -2  -2   3     1845.62     1811.49     55.57 o 
  -1  -2   3     8491.32     8294.05     30.04 o 
   0  -2   3    35206.17    36079.04    619.27 o 
   1  -2   3     9793.17     8985.52    487.11 o 
   2  -2   3        4.88       16.96     10.74 o 
   3  -2   3      114.44      124.77     13.68 o 
   4  -2   3     1163.88     1329.74     55.57 o 
   5  -2   3     1608.61     1841.56     39.05 o 
   6  -2   3      142.07      178.67     24.03 o 
   7  -2   3      668.61      649.81     30.04 o 
   8  -2   3       76.17       85.11     23.03 o 
   9  -2   3       11.65       33.04     30.04 o 
  10  -2   3      178.17      173.99     25.58 o 
  11  -2   3      265.98      315.83     53.57 o 
  12  -2   3       40.00       85.46     34.04 o 
 -13  -1   3      256.72      259.89     26.54 o 
 -12  -1   3       42.27       95.92     39.06 o 
 -11  -1   3        5.07       67.80     23.19 o 
 -10  -1   3      195.19      216.19     25.53 o 
  -9  -1   3       48.65       94.59     19.99 o 
  -8  -1   3      740.34      753.24     33.58 o 
  -7  -1   3        3.12       20.54     28.80 o 
  -6  -1   3      489.98      538.98     26.14 o 
  -5  -1   3      757.68      769.04     25.07 o 
  -4  -1   3     3470.12     3376.27     87.61 o 
  -3  -1   3     5804.72     5685.64     73.13 o 
  -2  -1   3      168.60      216.93     13.15 o 
  -1  -1   3      276.90      276.52     17.66 o 
   0  -1   3      173.37      162.94      8.01 o 
   1  -1   3      271.85      244.83      6.51 o 
   2  -1   3      146.51      122.40      9.53 o 
   3  -1   3     5388.70     5322.40     52.03 o 
   4  -1   3      918.82      951.71     33.98 o 
   5  -1   3      121.35      154.28     22.53 o 
   6  -1   3      386.69      439.75     31.04 o 
   7  -1   3      793.83      812.25     35.50 o 
   8  -1   3        4.26       33.33     24.85 o 
   9  -1   3       84.03       98.24     22.66 o 
  10  -1   3      315.21      317.86     36.09 o 
  11  -1   3      245.46      292.26     24.23 o 
  12  -1   3      209.21      289.99     36.04 o 
 -13   0   3        6.95       32.40     26.92 o 
 -12   0   3       63.78      110.07     38.60 o 
 -11   0   3      158.22      183.40     27.23 o 
 -10   0   3     1430.95     1386.02     62.58 o 
  -9   0   3     1002.54      962.18     37.28 o 
  -8   0   3        8.41       59.33     23.81 o 
  -7   0   3      171.56      191.35     18.37 o 
  -6   0   3     1214.83     1257.38     38.05 o 
  -5   0   3       43.32       38.33     13.52 o 
  -4   0   3     4547.03     4434.28     47.06 o 
  -3   0   3    13693.21    13178.34    245.31 o 
  -2   0   3        3.83       13.40     10.14 o 
  -1   0   3     1437.10     1385.71     46.06 o 
   0   0   3     3897.07     3490.34    153.19 o 
   1   0   3    10812.64    11059.70    172.21 o 
   2   0   3       58.10       63.78     14.67 o 
   3   0   3      674.94      664.58     27.91 o 
   4   0   3       41.17       83.20     37.05 o 
   5   0   3      571.82      561.35     17.52 o 
   6   0   3       61.78       97.72     18.75 o 
   7   0   3        0.43       87.92     34.04 o 
   8   0   3      186.70      195.76     30.54 o 
   9   0   3       71.29       85.00     33.52 o 
  10   0   3      222.25      289.86     38.86 o 
  11   0   3        4.87       81.91     29.78 o 
  12   0   3       29.26       56.89     38.13 o 
 -13   1   3      104.90      167.17     67.08 o 
 -12   1   3       27.01       50.33     29.08 o 
 -11   1   3      673.50      667.21     36.79 o 
 -10   1   3      443.88      453.42     39.96 o 
  -9   1   3        1.99       21.90     21.20 o 
  -8   1   3      657.18      731.01     22.13 o 
  -7   1   3      301.82      346.78     19.43 o 
  -6   1   3     6012.79     6413.55    154.19 o 
  -5   1   3      360.46      404.80     15.21 o 
  -4   1   3      696.09      786.60     25.03 o 
  -3   1   3      698.79      630.57     12.44 o 
  -2   1   3     3258.45     3356.15    193.74 o 
  -1   1   3     3548.28     3389.11     62.22 o 
   0   1   3     2742.46     2612.03     10.95 o 
   1   1   3     7600.51     7793.61     95.99 o 
   2   1   3      215.40      246.25     12.37 o 
   3   1   3     6084.80     5782.99    102.02 o 
   4   1   3      127.26      161.29     18.67 o 
   5   1   3      368.74      394.24     31.30 o 
   6   1   3      289.68      310.37     30.91 o 
   7   1   3        1.83       21.59     23.00 o 
   8   1   3      447.71      439.59     24.99 o 
   9   1   3        0.16       22.43     28.32 o 
  10   1   3       97.89      153.08     30.32 o 
  11   1   3       73.49      157.10     36.08 o 
 -14   2   3      224.90      277.85     34.11 o 
 -13   2   3      211.36      212.49     33.15 o 
 -12   2   3        2.36       34.50     46.17 o 
 -11   2   3      425.79      451.59     28.72 o 
 -10   2   3       64.23      102.44     31.07 o 
  -9   2   3      156.20      191.01     30.29 o 
  -8   2   3      520.81      534.73     22.78 o 
  -7   2   3      429.35      483.51     28.61 o 
  -6   2   3        0.69       17.27     17.13 o 
  -5   2   3     1277.45     1204.67     14.52 o 
  -4   2   3      700.28      649.00     10.91 o 
  -3   2   3    11268.59    11270.09    256.32 o 
  -2   2   3     6063.78     6272.32    118.65 o 
  -1   2   3     2776.32     2820.85    106.63 o 
   0   2   3     9378.02     9706.70    389.99 o 
   1   2   3    10974.49    11022.89     78.64 o 
   2   2   3     1091.17     1078.06     23.56 o 
   3   2   3      806.86      827.47     37.12 o 
   4   2   3      147.24      151.60     21.20 o 
   5   2   3       31.53       54.07     20.50 o 
   6   2   3       78.16       77.91     29.33 o 
   7   2   3       70.93       77.56     26.20 o 
   8   2   3      108.67      120.80     30.72 o 
   9   2   3      165.72      168.38     26.52 o 
  10   2   3       84.08      111.80     44.68 o 
  11   2   3        0.33       43.65     33.58 o 
 -14   3   3       77.20      131.96     31.30 o 
 -13   3   3      223.02      203.49     32.04 o 
 -12   3   3        1.55       55.77     23.68 o 
 -11   3   3       93.98      162.53     44.75 o 
 -10   3   3      152.58      158.37     31.39 o 
  -9   3   3      215.89      256.42     22.54 o 
  -8   3   3      270.36      284.27     20.80 o 
  -7   3   3     1076.37     1146.10     40.19 o 
  -6   3   3     4225.30     4944.59     26.30 o 
  -5   3   3     3394.38     3446.22     70.59 o 
  -4   3   3        0.18        9.76     20.88 o 
  -3   3   3       48.26       71.80     10.91 o 
  -2   3   3      109.31      107.95     13.23 o 
  -1   3   3     2191.72     2267.92     22.71 o 
   0   3   3     1988.24     1786.53     22.03 o 
   1   3   3       59.58       54.98      6.01 o 
   2   3   3      102.01      118.68     21.49 o 
   3   3   3      779.28      808.48     16.83 o 
   4   3   3       15.85       39.61     24.46 o 
   5   3   3     6437.76     6556.05    101.77 o 
   6   3   3      382.54      352.32     29.85 o 
   7   3   3      183.84      211.27     31.85 o 
   8   3   3       87.40       95.88     29.93 o 
   9   3   3      537.17      490.36     53.58 o 
  10   3   3       32.55      100.74     33.62 o 
 -14   4   3       19.32       37.93     20.51 o 
 -13   4   3       25.26       29.55     31.66 o 
 -12   4   3      241.62      246.66     41.36 o 
 -11   4   3      114.64      125.22     29.32 o 
 -10   4   3       61.08       67.98     38.66 o 
  -9   4   3       50.19       40.24     27.53 o 
  -8   4   3     1980.93     1921.68     27.38 o 
  -7   4   3        0.12       23.99     19.08 o 
  -6   4   3      421.59      456.36     25.22 o 
  -5   4   3      550.98      581.59     19.08 o 
  -4   4   3      175.13      203.49     11.54 o 
  -3   4   3        0.13        7.01     25.03 o 
  -2   4   3     5595.45     5646.22    238.30 o 
  -1   4   3      936.96      921.54     44.05 o 
   0   4   3     1019.17     1079.64     14.63 o 
   1   4   3     1495.32     1548.53     76.60 o 
   2   4   3       71.48       74.82      9.40 o 
   3   4   3     2863.31     3119.34    115.64 o 
   4   4   3      877.91      841.37     25.47 o 
   5   4   3       81.18       81.91     20.29 o 
   6   4   3      176.13      160.68     21.30 o 
   7   4   3       14.79       27.53     22.23 o 
   8   4   3       19.98       26.44     20.31 o 
   9   4   3       65.21       57.42     35.63 o 
  10   4   3       11.27        8.38     20.41 o 
 -14   5   3      108.30      122.76     59.02 o 
 -13   5   3       92.09      110.92     28.47 o 
 -12   5   3       98.71       82.53     23.33 o 
 -11   5   3       90.33      149.47     39.55 o 
 -10   5   3      263.38      266.38     22.09 o 
  -9   5   3      165.86      181.48     20.80 o 
  -8   5   3      402.20      425.05     18.93 o 
  -7   5   3        6.76       35.19     16.63 o 
  -6   5   3      594.26      693.37     14.68 o 
  -5   5   3     7862.97     8314.31    143.68 o 
  -4   5   3      415.98      532.07     16.92 o 
  -3   5   3      565.35      548.68     52.06 o 
  -2   5   3      133.25      144.08     15.20 o 
  -1   5   3       32.07       25.03     16.02 o 
   0   5   3     1403.15     1509.86     29.54 o 
   1   5   3     2338.71     2165.75     87.11 o 
   2   5   3        1.46       17.95     25.47 o 
   3   5   3       89.86      104.34      9.47 o 
   4   5   3        0.90       21.78     15.20 o 
   5   5   3      811.14      754.17     26.77 o 
   6   5   3      645.10      596.24     23.49 o 
   7   5   3      480.93      448.11     20.06 o 
   8   5   3       32.63       80.97     34.29 o 
   9   5   3      694.00      622.65     33.19 o 
 -14   6   3       17.13       89.49     24.89 o 
 -13   6   3       16.12       37.25     40.64 o 
 -12   6   3      354.80      346.25     57.23 o 
 -11   6   3      465.07      513.96     28.45 o 
 -10   6   3        0.03       -2.00     25.08 o 
  -9   6   3       21.13       56.18     22.30 o 
  -8   6   3      214.55      223.02     25.74 o 
  -7   6   3      467.24      535.69     17.53 o 
  -6   6   3      521.78      459.67     19.82 o 
  -5   6   3     2351.06     2350.48     19.30 o 
  -4   6   3      740.94      776.42     28.54 o 
  -3   6   3      266.65      278.57     12.34 o 
  -2   6   3      138.66      167.96     14.68 o 
  -1   6   3       24.47       35.13     13.52 o 
   0   6   3     1344.76     1301.42     13.79 o 
   1   6   3      449.02      473.85     26.49 o 
   2   6   3      128.17      149.92     15.45 o 
   3   6   3     1613.30     1436.68    163.20 o 
   4   6   3       13.90       36.53      6.51 o 
   5   6   3      491.53      461.88     23.08 o 
   6   6   3      520.68      479.17     25.83 o 
   7   6   3       35.22       51.28     25.94 o 
   8   6   3      203.13      204.00     27.69 o 
 -14   7   3       84.70       97.69     41.85 o 
 -13   7   3      236.02      264.38     42.41 o 
 -12   7   3        4.07       30.48     39.60 o 
 -11   7   3       12.86       44.09     31.54 o 
 -10   7   3       13.76       79.31     22.58 o 
  -9   7   3        6.16       35.50     22.03 o 
  -8   7   3       22.31       50.93     20.31 o 
  -7   7   3       89.54      112.02     27.53 o 
  -6   7   3        1.56       14.20     24.03 o 
  -5   7   3      826.80      887.57     27.96 o 
  -4   7   3      155.21      172.30     13.23 o 
  -3   7   3      496.55      532.44     31.54 o 
  -2   7   3       14.66       18.02     17.23 o 
  -1   7   3       96.85      145.96     17.62 o 
   0   7   3       20.24       -1.00     21.03 o 
   1   7   3      299.23      314.31     16.22 o 
   2   7   3      476.69      494.88     20.34 o 
   3   7   3        0.10       27.98     18.16 o 
   4   7   3       59.55       64.29     27.27 o 
   5   7   3        8.72       40.95     19.33 o 
   6   7   3      416.70      440.40     48.31 o 
   7   7   3        6.65       19.35     33.04 o 
   8   7   3        1.88      101.13     33.98 o 
 -14   8   3       64.03       81.09     39.62 o 
 -13   8   3      120.63      110.34     31.60 o 
 -12   8   3       44.84       75.27     39.57 o 
 -11   8   3       25.31       43.65     26.88 o 
 -10   8   3        0.03       20.48     22.85 o 
  -9   8   3       25.13       37.61     25.56 o 
  -8   8   3       19.46       39.06     22.36 o 
  -7   8   3      700.22      705.00     25.68 o 
  -6   8   3      819.06      784.55     29.99 o 
  -5   8   3        1.70       29.63     20.98 o 
  -4   8   3       89.85       86.68     15.15 o 
  -3   8   3        4.44       26.51     18.52 o 
  -2   8   3      117.97      153.13     24.03 o 
  -1   8   3     1716.64     1791.13     97.12 o 
   0   8   3       75.33       69.18     15.92 o 
   1   8   3      277.19      286.63     19.70 o 
   2   8   3       63.27       68.63     18.04 o 
   3   8   3      643.67      595.03     19.48 o 
   4   8   3     1148.67     1132.41     37.05 o 
   5   8   3      237.00      228.83     36.04 o 
   6   8   3       95.55      122.71     25.40 o 
   7   8   3      431.84      416.55     46.06 o 
 -14   9   3        1.13       37.22     47.62 o 
 -13   9   3        0.18       12.15     26.88 o 
 -12   9   3       23.34       47.42     22.62 o 
 -11   9   3       34.72      105.37     36.99 o 
 -10   9   3       40.04       59.25     30.74 o 
  -9   9   3       14.81       28.85     26.88 o 
  -8   9   3       17.70       29.52     21.91 o 
  -7   9   3      174.08      204.70     23.03 o 
  -6   9   3       86.44      139.32     26.54 o 
  -5   9   3        0.02       33.22     19.23 o 
  -4   9   3      104.83      139.89     30.14 o 
  -3   9   3       94.15       82.03     22.46 o 
  -2   9   3      967.08      908.57     23.10 o 
  -1   9   3       93.01      148.11     29.04 o 
   0   9   3       15.86       38.55     16.99 o 
   1   9   3      150.44      132.45     23.68 o 
   2   9   3       17.36       43.04     22.78 o 
   3   9   3      944.82      906.30     26.52 o 
   4   9   3       42.19       90.11     36.04 o 
   5   9   3       31.43      101.14     37.55 o 
   6   9   3      125.56      155.61     21.24 o 
 -14  10   3        0.17       60.54     58.41 o 
 -13  10   3       11.41       40.80     34.87 o 
 -12  10   3      169.44      206.59     41.59 o 
 -11  10   3       30.95       90.26     29.07 o 
 -10  10   3     1603.05     1530.31     35.91 o 
  -9  10   3       16.78       42.00     25.49 o 
  -8  10   3       55.67       94.34     18.67 o 
  -7  10   3       88.01       85.21     29.11 o 
  -6  10   3      431.00      444.57     28.62 o 
  -5  10   3      473.86      428.83     25.03 o 
  -4  10   3     1353.95     1301.40     77.60 o 
  -3  10   3      515.14      491.43     20.20 o 
  -2  10   3       15.48       26.87     19.79 o 
  -1  10   3      330.16      370.68     19.46 o 
   0  10   3        3.63       59.33     22.74 o 
   1  10   3      181.70      147.64     32.04 o 
   2  10   3      105.19       79.07     21.20 o 
   3  10   3       60.76      108.13     61.08 o 
   4  10   3       18.08       40.98     26.99 o 
   5  10   3      350.40      301.04     25.37 o 
 -13  11   3       28.39       47.55     35.63 o 
 -12  11   3       28.64       67.44     40.34 o 
 -11  11   3       83.16      130.08     40.77 o 
 -10  11   3      351.52      336.02     26.88 o 
  -9  11   3       25.55       58.21     19.95 o 
  -8  11   3        2.14       29.92     22.97 o 
  -7  11   3      420.06      469.37     29.00 o 
  -6  11   3      504.95      463.84     41.91 o 
  -5  11   3       31.30       43.25     21.52 o 
  -4  11   3       68.94       83.10     30.04 o 
  -3  11   3       59.51       88.42     21.52 o 
  -2  11   3      137.15      221.83     69.59 o 
  -1  11   3       59.70      137.06     26.06 o 
   0  11   3        8.91       26.50     27.16 o 
   1  11   3       22.78       75.88     29.37 o 
   2  11   3        2.09       38.63     24.23 o 
   3  11   3       26.12      117.65     41.85 o 
   4  11   3       46.97       84.23     31.04 o 
 -13  12   3      409.73      393.67     40.74 o 
 -12  12   3       41.43       91.03     39.62 o 
 -11  12   3       18.34       85.31     29.10 o 
 -10  12   3      293.41      311.56     26.21 o 
  -9  12   3      563.45      534.54     37.23 o 
  -8  12   3      200.19      182.02     33.32 o 
  -7  12   3      872.74      761.29     31.27 o 
  -6  12   3      242.56      228.29     35.04 o 
  -5  12   3       30.78      131.65     57.57 o 
  -4  12   3      231.77      239.21     20.45 o 
  -3  12   3       67.57      174.73     53.57 o 
  -2  12   3       74.69       84.95     28.47 o 
  -1  12   3      224.31      294.07     49.06 o 
   0  12   3       63.99       94.28     26.21 o 
   1  12   3      201.63      279.74     36.55 o 
   2  12   3      110.09      140.81     28.84 o 
   3  12   3       40.80      107.32     51.06 o 
 -12  13   3       22.07       66.00     46.06 o 
 -11  13   3       59.49       75.23     30.31 o 
 -10  13   3        2.41       43.45     30.37 o 
  -9  13   3       67.88      123.05     35.55 o 
  -8  13   3      254.90      232.11     26.66 o 
  -7  13   3      561.96      547.50     30.52 o 
  -6  13   3        4.51       61.86     27.53 o 
  -5  13   3      127.34      131.72     33.62 o 
  -4  13   3       79.50      183.73     52.57 o 
  -3  13   3      175.12      260.14     51.56 o 
  -2  13   3       18.49       61.41     25.46 o 
  -1  13   3        9.29       93.16     26.53 o 
   0  13   3      175.49      207.72     54.57 o 
   1  13   3       67.11      106.62     29.34 o 
 -11  14   3      105.45      129.60     32.48 o 
 -10  14   3        6.30       34.94     39.80 o 
  -9  14   3       54.86      109.01     27.13 o 
  -8  14   3       87.04      155.73     34.50 o 
  -7  14   3      232.98      299.09     33.44 o 
  -6  14   3       27.35      -25.03     36.04 o 
  -5  14   3      501.19      421.22     29.51 o 
  -4  14   3        4.95       35.84     25.78 o 
  -3  14   3       19.77       69.79     29.93 o 
  -2  14   3      373.10      375.47     39.05 o 
  -1  14   3      212.91      253.07     29.38 o 
   0  14   3        1.40       60.07     35.82 o 
 -10  15   3        5.94       16.81     54.07 o 
  -9  15   3       37.29       30.01     30.93 o 
  -8  15   3        2.13       78.18     51.88 o 
  -7  15   3        0.93       99.67     32.46 o 
  -6  15   3       38.21       92.32     27.96 o 
  -5  15   3       18.09       19.09     37.55 o 
  -4  15   3        2.93       20.28     29.32 o 
  -3  15   3      112.01      217.02     41.55 o 
   1 -15   4       52.37      134.19     72.09 o 
   2 -15   4       29.36       63.08     39.05 o 
   3 -15   4       63.25      103.34     35.32 o 
   4 -15   4      319.32      311.70     32.36 o 
   5 -15   4        3.42       97.01     59.12 o 
   6 -15   4       22.54       35.89     30.77 o 
   7 -15   4      387.93      448.56     57.07 o 
   8 -15   4        9.90       86.11     51.06 o 
  -1 -14   4        0.76       44.07     35.16 o 
   0 -14   4      221.68      191.82     38.33 o 
   1 -14   4       10.32       71.73     32.69 o 
   2 -14   4       46.66       42.98     30.31 o 
   3 -14   4      159.14      157.05     35.79 o 
   4 -14   4      439.05      400.50     58.07 o 
   5 -14   4        0.44       55.48     26.94 o 
   6 -14   4        8.67       51.78     25.78 o 
   7 -14   4        3.30       65.02     30.26 o 
   8 -14   4        1.00       95.40     24.04 o 
   9 -14   4        4.03       37.39     30.79 o 
  -3 -13   4        5.74       73.50     46.60 o 
  -2 -13   4       87.20       80.61     34.72 o 
  -1 -13   4     1028.09      908.15     40.05 o 
   0 -13   4      597.37      583.03     60.07 o 
   1 -13   4      426.59      533.37     66.58 o 
   2 -13   4        2.49       44.02     42.21 o 
   3 -13   4      260.41      367.45     72.09 o 
   4 -13   4        2.90       48.53     28.37 o 
   5 -13   4        1.24       49.47     27.04 o 
   6 -13   4        4.28        3.27     25.49 o 
   7 -13   4       63.17      100.12     45.06 o 
   8 -13   4        3.23       12.01     34.04 o 
   9 -13   4      204.62      237.59     25.76 o 
  10 -13   4       28.59       49.71     36.54 o 
  -4 -12   4        6.28       42.64     31.07 o 
  -3 -12   4      313.47      363.70     62.58 o 
  -2 -12   4      151.08      131.92     31.12 o 
  -1 -12   4        0.04        7.01     20.02 o 
   0 -12   4        3.03       22.26     25.78 o 
   1 -12   4      480.05      518.77     35.04 o 
   2 -12   4       11.02       55.30     29.96 o 
   3 -12   4       58.47       94.23     24.82 o 
   4 -12   4       49.61       49.04     28.94 o 
   5 -12   4        2.54       56.49     22.85 o 
   6 -12   4        0.54       29.02     22.36 o 
   7 -12   4      197.67      236.62     24.03 o 
   8 -12   4       32.94       27.94     18.04 o 
   9 -12   4      221.18      202.47     61.58 o 
  10 -12   4      111.96      145.35     49.32 o 
  11 -12   4       29.39       83.33     35.56 o 
  -6 -11   4       31.93       31.40     29.33 o 
  -5 -11   4        3.17       63.21     32.58 o 
  -4 -11   4      242.12      218.51     50.06 o 
  -3 -11   4        3.21       -9.82     25.37 o 
  -2 -11   4      764.36      779.94     62.08 o 
  -1 -11   4        0.03       22.51     23.24 o 
   0 -11   4      132.72      136.52     26.48 o 
   1 -11   4        0.29       57.48     16.07 o 
   2 -11   4        0.00       12.00     27.85 o 
   3 -11   4      382.83      359.29     27.27 o 
   4 -11   4       11.53       62.38     22.77 o 
   5 -11   4       64.56       79.51     32.54 o 
   6 -11   4      818.18      768.79     42.55 o 
   7 -11   4       71.81      125.84     22.26 o 
   8 -11   4      517.39      502.29     32.78 o 
   9 -11   4        6.72       37.12     30.31 o 
  10 -11   4      406.14      399.49     26.79 o 
  11 -11   4       51.35      108.18     53.71 o 
  12 -11   4      204.26      257.35     31.50 o 
  -7 -10   4        0.40       52.84     29.64 o 
  -6 -10   4       36.09       46.72     26.46 o 
  -5 -10   4      267.41      271.58     34.54 o 
  -4 -10   4      119.47      129.70     30.06 o 
  -3 -10   4      288.01      280.13     22.94 o 
  -2 -10   4        0.30       77.10     49.06 o 
  -1 -10   4      221.24      195.63     32.54 o 
   0 -10   4       78.86      110.54     26.53 o 
   1 -10   4        1.96       68.51     66.08 o 
   2 -10   4        2.16       37.05     42.05 o 
   3 -10   4       56.76      102.06     38.05 o 
   4 -10   4      813.41      828.14     25.92 o 
   5 -10   4       46.70       66.70     21.66 o 
   6 -10   4     1089.15     1097.63     33.04 o 
   7 -10   4        2.03       43.75     27.61 o 
   8 -10   4      112.87      131.23     25.18 o 
   9 -10   4      326.59      360.63     30.44 o 
  10 -10   4      153.89      164.77     40.15 o 
  11 -10   4        7.57       33.23     41.59 o 
  12 -10   4       49.15       63.22     31.51 o 
  -8  -9   4      139.28      136.32     32.92 o 
  -7  -9   4       68.57      100.07     31.96 o 
  -6  -9   4      287.55      280.71     41.97 o 
  -5  -9   4       76.85       99.94     26.80 o 
  -4  -9   4       14.80       70.74     17.33 o 
  -3  -9   4       12.22       21.27     20.17 o 
  -2  -9   4      193.05      188.23     45.56 o 
  -1  -9   4       26.65       40.82     21.23 o 
   0  -9   4       45.58       99.28     38.55 o 
   1  -9   4      307.17      329.10     22.04 o 
   2  -9   4       84.77      114.88     19.84 o 
   3  -9   4     1620.93     1808.77     73.09 o 
   4  -9   4      620.08      674.63     25.16 o 
   5  -9   4      423.89      398.10     18.03 o 
   6  -9   4        3.24       32.85     21.91 o 
   7  -9   4       71.19       88.22     21.63 o 
   8  -9   4      551.88      530.68     23.95 o 
   9  -9   4      910.32      903.03     27.04 o 
  10  -9   4       29.02       61.90     38.00 o 
  11  -9   4        1.09       43.77     24.43 o 
  12  -9   4       71.38       66.47     31.51 o 
  -9  -8   4      325.86      283.23     58.25 o 
  -8  -8   4       66.09      121.73     36.05 o 
  -7  -8   4        2.20       35.30     44.97 o 
  -6  -8   4      399.49      408.63     61.44 o 
  -5  -8   4      203.44      233.44     26.93 o 
  -4  -8   4      481.76      443.67     38.23 o 
  -3  -8   4        8.81       55.46     23.33 o 
  -2  -8   4       52.11       48.23     22.03 o 
  -1  -8   4     1308.79     1312.27     19.08 o 
   0  -8   4      105.49       87.52     16.54 o 
   1  -8   4     2561.53     2716.43    105.63 o 
   2  -8   4      227.60      204.29     30.04 o 
   3  -8   4      152.97      146.62     15.82 o 
   4  -8   4       48.98       92.27     17.62 o 
   5  -8   4      429.12      428.59     25.94 o 
   6  -8   4       99.61      140.62     22.52 o 
   7  -8   4      397.52      406.04     18.41 o 
   8  -8   4      123.34      109.76     26.87 o 
   9  -8   4       82.52      120.84     24.24 o 
  10  -8   4      242.10      220.40     25.35 o 
  11  -8   4        2.24       62.96     29.07 o 
  12  -8   4       31.55       41.65     32.31 o 
  -9  -7   4       11.05       60.61     27.96 o 
  -8  -7   4       92.81      103.02     41.07 o 
  -7  -7   4      118.03      155.46     32.29 o 
  -6  -7   4       10.18       40.48     40.85 o 
  -5  -7   4      913.83      886.16     23.81 o 
  -4  -7   4       55.13       75.48     32.85 o 
  -3  -7   4       14.91       38.17     25.22 o 
  -2  -7   4     1669.12     1638.19     60.07 o 
  -1  -7   4     1229.96     1130.50     29.74 o 
   0  -7   4     2014.94     2009.61     93.12 o 
   1  -7   4     1353.48     1417.03     23.53 o 
   2  -7   4       93.27      142.09     18.52 o 
   3  -7   4       99.23      101.69     15.88 o 
   4  -7   4      202.70      200.37     12.97 o 
   5  -7   4      523.33      522.85     33.07 o 
   6  -7   4       46.88       79.70     19.00 o 
   7  -7   4      502.48      473.62     27.96 o 
   8  -7   4        2.37       29.33     29.34 o 
   9  -7   4      981.02      900.28     31.48 o 
  10  -7   4       54.92       85.63     25.70 o 
  11  -7   4       97.61       95.12     34.04 o 
  12  -7   4       51.93      104.13     88.11 o 
 -10  -6   4      595.79      545.83     28.92 o 
  -9  -6   4        0.32       50.43     33.09 o 
  -8  -6   4        8.33       23.93     30.48 o 
  -7  -6   4       26.97       74.30     28.62 o 
  -6  -6   4       12.38       33.67     24.91 o 
  -5  -6   4      103.07      150.04     29.34 o 
  -4  -6   4     2098.06     2044.96     25.83 o 
  -3  -6   4       11.61       36.58     15.02 o 
  -2  -6   4     2225.21     2148.34     40.66 o 
  -1  -6   4      450.69      428.53     39.05 o 
   0  -6   4     2268.55     2388.38     18.81 o 
   1  -6   4     1248.86     1346.29     18.23 o 
   2  -6   4     3068.02     3850.27     89.61 o 
   3  -6   4     3306.33     4010.07     83.10 o 
   4  -6   4      194.65      203.12     16.92 o 
   5  -6   4      642.26      588.48     24.30 o 
   6  -6   4        3.04       18.47     15.92 o 
   7  -6   4      288.55      292.37     33.43 o 
   8  -6   4       56.02       59.87     28.32 o 
   9  -6   4      144.70      138.94     27.29 o 
  10  -6   4       11.11       81.77     30.86 o 
  11  -6   4      461.00      419.52     84.10 o 
  12  -6   4       13.43       48.71     35.47 o 
 -11  -5   4      118.67      185.02     50.25 o 
 -10  -5   4      250.20      254.93     27.89 o 
  -9  -5   4      427.95      457.56     51.03 o 
  -8  -5   4       64.24      106.27     32.36 o 
  -7  -5   4        0.53        8.92     25.70 o 
  -6  -5   4      225.87      223.02     23.30 o 
  -5  -5   4      370.48      349.13     31.97 o 
  -4  -5   4     1615.18     1515.42     41.75 o 
  -3  -5   4      160.73      186.59     17.96 o 
  -2  -5   4      478.86      504.88     16.07 o 
  -1  -5   4     4017.90     3941.42     16.99 o 
   0  -5   4      566.84      576.39     16.08 o 
   1  -5   4       37.59       59.69     11.54 o 
   2  -5   4      517.23      542.43     17.02 o 
   3  -5   4     1407.28     1219.44     15.02 o 
   4  -5   4      545.58      529.87     16.54 o 
   5  -5   4        4.21       43.26     13.79 o 
   6  -5   4        0.07       12.67     24.07 o 
   7  -5   4      192.55      195.50      9.74 o 
   8  -5   4        1.47       71.37     72.09 o 
   9  -5   4      595.61      608.20     26.92 o 
  10  -5   4     1798.61     1756.06     40.05 o 
  11  -5   4      218.62      240.96     28.11 o 
  12  -5   4      812.83      783.58     27.25 o 
 -11  -4   4      266.35      273.49     27.04 o 
 -10  -4   4      236.72      229.10     31.97 o 
  -9  -4   4     1780.90     1584.63     50.94 o 
  -8  -4   4      957.56      877.02     35.59 o 
  -7  -4   4     1547.38     1547.66     46.05 o 
  -6  -4   4      115.58      139.63     24.71 o 
  -5  -4   4     1074.78     1031.46     31.53 o 
  -4  -4   4      642.72      641.53     19.00 o 
  -3  -4   4     4395.88     4536.59    181.23 o 
  -2  -4   4       88.75      137.63     15.02 o 
  -1  -4   4      721.62      764.39     34.41 o 
   0  -4   4     4346.79     4303.35    127.16 o 
   1  -4   4      876.88      877.53     27.03 o 
   2  -4   4     4541.03     4516.92    125.66 o 
   3  -4   4     7409.90     8436.28    391.49 o 
   4  -4   4     7631.93     8458.94    110.64 o 
   5  -4   4      517.00      497.59     16.36 o 
   6  -4   4      229.02      263.33     23.03 o 
   7  -4   4      167.37      199.37     25.53 o 
   8  -4   4        8.52       47.72     26.52 o 
   9  -4   4       84.55       97.29     20.92 o 
  10  -4   4       33.86       62.02     23.08 o 
  11  -4   4       70.01      137.30     24.53 o 
  12  -4   4      137.13      216.92     40.38 o 
 -12  -3   4      772.35      759.54     33.54 o 
 -11  -3   4        1.94       96.60     59.07 o 
 -10  -3   4       11.16       55.25     24.76 o 
  -9  -3   4        1.14       34.68     29.22 o 
  -8  -3   4      104.27      115.05     26.48 o 
  -7  -3   4      290.04      298.43     25.02 o 
  -6  -3   4      254.92      304.35     31.50 o 
  -5  -3   4       99.78      113.73     13.33 o 
  -4  -3   4     1855.89     1989.64     19.19 o 
  -3  -3   4     2065.90     2090.13     16.62 o 
  -2  -3   4      908.86      812.10     40.05 o 
  -1  -3   4      251.99      241.61     13.23 o 
   0  -3   4     4741.96     4125.47    151.19 o 
   1  -3   4      497.20      475.02     71.09 o 
   2  -3   4       15.32       21.89     16.52 o 
   3  -3   4       15.69       24.23     10.00 o 
   4  -3   4      241.29      298.55     14.92 o 
   5  -3   4       95.71      118.15     31.04 o 
   6  -3   4       14.32       49.02     17.26 o 
   7  -3   4     1250.08     1235.50     22.71 o 
   8  -3   4       56.61       75.59     20.47 o 
   9  -3   4     1526.45     1488.50     38.46 o 
  10  -3   4       30.42       94.47     46.08 o 
  11  -3   4       46.40       78.00     24.63 o 
  12  -3   4       28.03      132.18     26.85 o 
 -12  -2   4      104.68      165.56     25.22 o 
 -11  -2   4      234.13      287.05     25.88 o 
 -10  -2   4     1000.46     1037.78     27.04 o 
  -9  -2   4      294.68      298.69     23.79 o 
  -8  -2   4        0.49       32.80     26.85 o 
  -7  -2   4     2666.70     2647.59     40.70 o 
  -6  -2   4      562.20      595.69     25.94 o 
  -5  -2   4      484.57      542.06     24.63 o 
  -4  -2   4       14.77       15.62     21.66 o 
  -3  -2   4       25.46       40.24     17.02 o 
  -2  -2   4      157.30      159.09     18.51 o 
  -1  -2   4     1054.40      984.31     14.02 o 
   0  -2   4     1578.30     1484.73     64.08 o 
   1  -2   4     2178.18     1955.06     74.09 o 
   2  -2   4     2665.63     2367.02     84.10 o 
   3  -2   4      117.40       96.04     13.64 o 
   4  -2   4     2318.68     2340.94     88.61 o 
   5  -2   4      258.66      304.17     13.08 o 
   6  -2   4      335.69      360.12     17.53 o 
   7  -2   4       16.25       70.91     21.98 o 
   8  -2   4      102.88      151.12     16.63 o 
   9  -2   4      215.27      202.85     24.17 o 
  10  -2   4      163.28      190.98     23.71 o 
  11  -2   4      102.07      149.48     43.50 o 
  12  -2   4        1.87       46.98     36.04 o 
 -13  -1   4       42.68      125.03     30.86 o 
 -12  -1   4       77.97       90.20     22.29 o 
 -11  -1   4       17.99       87.15     35.04 o 
 -10  -1   4      373.25      368.95     25.58 o 
  -9  -1   4      558.50      575.89     21.82 o 
  -8  -1   4      300.65      313.34     20.02 o 
  -7  -1   4      356.47      414.63     27.96 o 
  -6  -1   4      368.35      357.21     16.60 o 
  -5  -1   4        4.90       26.78     23.33 o 
  -4  -1   4     3406.67     3370.79     79.68 o 
  -3  -1   4      822.32      754.86     12.90 o 
  -2  -1   4     3771.59     3581.46     59.07 o 
  -1  -1   4      887.67      816.87     18.69 o 
   0  -1   4        1.59        1.16      7.96 o 
   1  -1   4     1527.46     1550.93     38.05 o 
   2  -1   4      418.24      529.81     24.03 o 
   3  -1   4      790.22      807.19     16.52 o 
   4  -1   4      166.16      185.77     14.87 o 
   5  -1   4      490.09      479.87     16.09 o 
   6  -1   4      264.07      268.29     18.03 o 
   7  -1   4      395.45      413.59     20.91 o 
   8  -1   4      616.27      592.69     35.60 o 
   9  -1   4      518.42      505.79     41.73 o 
  10  -1   4       97.29      138.31     53.07 o 
  11  -1   4       50.46      111.34     25.74 o 
  12  -1   4      545.62      561.01     32.58 o 
 -13   0   4        2.90       47.71     49.02 o 
 -12   0   4        4.45       21.94     31.54 o 
 -11   0   4       23.48       53.17     24.82 o 
 -10   0   4       84.96      115.23     26.17 o 
  -9   0   4        2.26       87.44     31.84 o 
  -8   0   4      117.36      146.42     25.97 o 
  -7   0   4      418.55      407.59     22.94 o 
  -6   0   4        8.89       26.53     25.37 o 
  -5   0   4        0.62       11.63     13.60 o 
  -4   0   4     7174.97     7411.53     61.08 o 
  -3   0   4      396.61      395.85     31.04 o 
  -2   0   4    13657.16    14018.83     32.04 o 
  -1   0   4     5654.96     5528.49    154.69 o 
   0   0   4        2.23       -3.00     18.02 o 
   1   0   4      135.47      129.48     14.40 o 
   2   0   4     1234.10     1250.04     59.57 o 
   3   0   4      991.69      940.85     44.56 o 
   4   0   4     1202.27     1272.72     38.05 o 
   5   0   4       27.79       54.59     18.80 o 
   6   0   4      510.44      561.58     38.13 o 
   7   0   4      763.26      735.40     30.04 o 
   8   0   4      292.67      291.28     24.36 o 
   9   0   4      377.40      366.15     39.54 o 
  10   0   4      254.68      301.13     31.23 o 
  11   0   4        1.42       67.59     36.21 o 
 -14   1   4      135.89      222.92     58.92 o 
 -13   1   4        8.93       66.12     36.24 o 
 -12   1   4       22.11       56.65     28.74 o 
 -11   1   4      323.83      353.07     21.74 o 
 -10   1   4      360.11      377.57     35.78 o 
  -9   1   4      170.19      206.72     35.31 o 
  -8   1   4      174.56      201.28     28.54 o 
  -7   1   4     1388.21     1367.89     30.43 o 
  -6   1   4       85.13       81.83     16.83 o 
  -5   1   4      619.51      630.25     17.55 o 
  -4   1   4      245.45      291.82     14.82 o 
  -3   1   4     2326.48     2167.58     23.03 o 
  -2   1   4     7863.99     7587.53    190.24 o 
  -1   1   4      984.73      881.49     35.04 o 
   0   1   4     1625.83     1525.25     39.41 o 
   1   1   4     7746.24     7868.19     91.11 o 
   2   1   4      231.75      204.22     19.67 o 
   3   1   4      311.42      325.65     17.89 o 
   4   1   4       50.31       45.41     12.00 o 
   5   1   4      343.61      363.61     19.08 o 
   6   1   4      318.56      332.60     26.92 o 
   7   1   4      419.69      430.95     31.06 o 
   8   1   4       84.08       97.95     27.97 o 
   9   1   4       45.12       70.82     32.54 o 
  10   1   4      104.53      118.66     35.73 o 
  11   1   4      165.52      223.17     58.92 o 
 -14   2   4        4.32       40.68     27.64 o 
 -13   2   4       75.81       97.12     25.49 o 
 -12   2   4     1119.37     1021.97     45.61 o 
 -11   2   4      128.64      140.96     38.63 o 
 -10   2   4      110.66      124.29     24.98 o 
  -9   2   4       54.23       64.08     28.37 o 
  -8   2   4       35.00       52.21     17.50 o 
  -7   2   4      321.55      281.59     23.89 o 
  -6   2   4      983.97      866.01     20.68 o 
  -5   2   4      648.09      552.16     15.71 o 
  -4   2   4      250.08      226.92     10.55 o 
  -3   2   4     1315.13     1363.23     59.57 o 
  -2   2   4      343.32      339.87     15.91 o 
  -1   2   4       54.58       64.95     14.82 o 
   0   2   4     5339.16     5058.56     40.05 o 
   1   2   4      466.76      427.31     11.04 o 
   2   2   4     1043.76     1097.47     47.06 o 
   3   2   4        7.58       12.70     15.91 o 
   4   2   4       14.57       38.98     16.36 o 
   5   2   4      217.49      193.18     23.52 o 
   6   2   4      200.62      219.95     23.24 o 
   7   2   4      378.61      387.54     30.93 o 
   8   2   4      164.90      168.12     38.33 o 
   9   2   4       16.76       60.13     29.93 o 
  10   2   4       78.64      142.14     31.48 o 
 -14   3   4      232.76      278.43     50.38 o 
 -13   3   4        2.55       45.82     28.65 o 
 -12   3   4      146.18      142.36     27.90 o 
 -11   3   4      110.55      108.21     23.18 o 
 -10   3   4       13.53       37.08     16.29 o 
  -9   3   4      123.38      174.54     23.51 o 
  -8   3   4      838.46      796.90     17.52 o 
  -7   3   4      450.98      396.01     20.66 o 
  -6   3   4     6142.81     6094.78    285.86 o 
  -5   3   4     1995.69     2155.07     43.05 o 
  -4   3   4      820.67      766.99     14.02 o 
  -3   3   4      581.43      600.07     17.23 o 
  -2   3   4     1658.15     1705.05     14.68 o 
  -1   3   4       31.54       55.41      8.51 o 
   0   3   4     2383.51     2222.79     18.80 o 
   1   3   4       83.79       78.71     25.26 o 
   2   3   4      131.74      183.87     23.79 o 
   3   3   4      194.15      193.98     17.03 o 
   4   3   4       15.72       26.50     14.81 o 
   5   3   4       38.32       56.26     11.61 o 
   6   3   4      414.87      421.60     29.32 o 
   7   3   4       36.49       51.04     39.25 o 
   8   3   4        2.24       18.29     17.62 o 
   9   3   4       28.38       68.41     33.22 o 
  10   3   4       93.55      124.92     31.67 o 
 -14   4   4      150.63      170.55     33.33 o 
 -13   4   4       44.51       82.27     30.50 o 
 -12   4   4       45.75       79.30     26.66 o 
 -11   4   4        2.63       41.70     15.91 o 
 -10   4   4      162.16      216.28     39.05 o 
  -9   4   4      298.02      314.79     16.29 o 
  -8   4   4        0.53       23.32     23.89 o 
  -7   4   4       16.78       24.44     23.89 o 
  -6   4   4      119.44      166.53     29.25 o 
  -5   4   4       77.15       77.66     22.58 o 
  -4   4   4       12.48       38.54     17.82 o 
  -3   4   4     1629.03     1556.14     27.03 o 
  -2   4   4      519.68      557.07     21.40 o 
  -1   4   4       95.31      109.25     16.54 o 
   0   4   4       72.18      130.59     17.96 o 
   1   4   4     4162.96     4241.37     51.06 o 
   2   4   4     1583.48     1605.56     27.91 o 
   3   4   4      317.37      305.67     12.84 o 
   4   4   4     1167.42     1140.90     29.14 o 
   5   4   4      252.07      266.42     23.79 o 
   6   4   4        4.51       31.37     21.49 o 
   7   4   4        0.01       18.37     20.85 o 
   8   4   4      145.83      156.44     24.97 o 
   9   4   4       25.33       42.07     17.13 o 
 -14   5   4       37.84       66.45     30.40 o 
 -13   5   4        0.02       21.07     44.45 o 
 -12   5   4        7.25       45.35     27.78 o 
 -11   5   4      705.44      696.38     46.87 o 
 -10   5   4      758.90      711.29     33.09 o 
  -9   5   4      585.75      565.53     18.96 o 
  -8   5   4        0.25       52.11     25.13 o 
  -7   5   4      103.08      108.71     14.92 o 
  -6   5   4     2858.56     2963.42     87.05 o 
  -5   5   4     9322.69    10294.12    136.67 o 
  -4   5   4     1720.74     1881.84     36.55 o 
  -3   5   4      173.61      198.52     17.08 o 
  -2   5   4     1017.63     1034.24     30.93 o 
  -1   5   4     1543.12      728.80    740.92 o 
   0   5   4      517.53      498.86     14.02 o 
   1   5   4        1.06       33.49     32.04 o 
   2   5   4        0.53       27.03     16.22 o 
   3   5   4     1390.77     1412.08    106.13 o 
   4   5   4      188.07      169.80     22.36 o 
   5   5   4       33.76       73.46     28.89 o 
   6   5   4       56.34       74.48     14.63 o 
   7   5   4       89.66      132.62     26.21 o 
   8   5   4      103.74       89.86     26.30 o 
   9   5   4       74.50      102.61     33.35 o 
 -14   6   4      134.76      163.95     56.14 o 
 -13   6   4       48.95       85.11     31.15 o 
 -12   6   4       50.18       44.44     25.83 o 
 -11   6   4      218.11      174.11     22.52 o 
 -10   6   4       29.48       62.83     48.03 o 
  -9   6   4      138.87      150.80     23.71 o 
  -8   6   4      503.85      505.07     22.81 o 
  -7   6   4      106.57       98.10     26.94 o 
  -6   6   4       53.53       77.90     23.33 o 
  -5   6   4       33.03       46.34     18.52 o 
  -4   6   4      385.91      386.34     14.42 o 
  -3   6   4      609.98      651.10     21.10 o 
  -2   6   4      311.26      326.47     23.95 o 
  -1   6   4      258.32      288.32     12.74 o 
   0   6   4     3799.33     4132.39     25.71 o 
   1   6   4     4906.41     4664.53     24.43 o 
   2   6   4        3.98        6.03     16.03 o 
   3   6   4       40.17       50.63     21.63 o 
   4   6   4        0.67       14.38     15.31 o 
   5   6   4      727.71      698.47     24.18 o 
   6   6   4      779.39      683.90     19.33 o 
   7   6   4      154.41      179.94     26.30 o 
   8   6   4      131.09      111.47     32.07 o 
 -14   7   4       15.82       37.16     41.84 o 
 -13   7   4        9.18       47.43     44.95 o 
 -12   7   4      362.32      308.15     27.78 o 
 -11   7   4       37.51       97.95     25.74 o 
 -10   7   4        7.80       66.58     34.15 o 
  -9   7   4      109.96      102.01     29.24 o 
  -8   7   4      136.81      164.12     25.94 o 
  -7   7   4        3.22       49.15     23.71 o 
  -6   7   4      353.07      301.26     16.12 o 
  -5   7   4     2366.19     2377.67     31.04 o 
  -4   7   4     3968.86     4407.07     37.30 o 
  -3   7   4     1651.23     1720.16     31.77 o 
  -2   7   4      272.01      328.04     19.60 o 
  -1   7   4      254.06      254.73     24.53 o 
   0   7   4      340.38      379.99     25.49 o 
   1   7   4      699.42      655.29     29.32 o 
   2   7   4      786.61      771.77     37.43 o 
   3   7   4      454.99      390.60     30.54 o 
   4   7   4      293.97      245.67     18.15 o 
   5   7   4       20.77       28.81     24.46 o 
   6   7   4       72.86       85.93     26.20 o 
   7   7   4       44.51       86.92     37.05 o 
 -14   8   4       24.15       68.13     47.02 o 
 -13   8   4        3.97       43.44     29.63 o 
 -12   8   4       34.50       62.68     42.08 o 
 -11   8   4      158.19      156.66     27.96 o 
 -10   8   4        0.59       42.00     37.04 o 
  -9   8   4        1.30       43.83     28.21 o 
  -8   8   4      299.00      310.15     23.80 o 
  -7   8   4      108.86      133.55     14.42 o 
  -6   8   4      299.48      324.29     35.62 o 
  -5   8   4      473.14      455.36     29.54 o 
  -4   8   4        0.20       -1.20     24.99 o 
  -3   8   4        3.54       27.12     14.62 o 
  -2   8   4      156.11      181.82     15.53 o 
  -1   8   4       81.83      107.80     19.70 o 
   0   8   4      299.84      311.23     22.31 o 
   1   8   4       21.92       63.03     16.24 o 
   2   8   4      975.13      966.54     23.10 o 
   3   8   4        2.08       38.90     19.00 o 
   4   8   4      160.55      142.20     49.56 o 
   5   8   4       71.98       91.15     17.33 o 
   6   8   4       45.41       81.40     21.37 o 
 -14   9   4      107.80      107.09     21.83 o 
 -13   9   4      165.70      207.07     53.58 o 
 -12   9   4       63.09       79.44     33.54 o 
 -11   9   4      193.09      211.17     30.07 o 
 -10   9   4       44.79       39.42     28.62 o 
  -9   9   4     1147.24     1000.16     54.07 o 
  -8   9   4       99.43      120.71     26.20 o 
  -7   9   4       49.31       55.70     25.16 o 
  -6   9   4       91.96      102.42     22.23 o 
  -5   9   4       12.18       43.37     18.16 o 
  -4   9   4      209.59      231.40     27.53 o 
  -3   9   4       16.01       75.37     35.04 o 
  -2   9   4      568.98      548.24     50.06 o 
  -1   9   4       19.61       53.07     19.02 o 
   0   9   4      178.50      215.62     23.04 o 
   1   9   4        1.27       18.40     25.76 o 
   2   9   4      200.58      159.79     55.57 o 
   3   9   4       86.46       78.66     47.56 o 
   4   9   4      411.54      434.19     39.25 o 
   5   9   4        0.04       55.49     30.91 o 
   6   9   4       12.55      100.68     42.55 o 
 -14  10   4      264.91      286.13     38.25 o 
 -13  10   4       52.53       96.75     27.18 o 
 -12  10   4        9.95       41.68     36.02 o 
 -11  10   4       61.17       79.79     28.19 o 
 -10  10   4       17.30       71.76     29.25 o 
  -9  10   4      255.01      250.02     26.99 o 
  -8  10   4       92.28      120.83     17.08 o 
  -7  10   4       71.48       88.53     30.27 o 
  -6  10   4      211.98      178.98     21.10 o 
  -5  10   4      330.86      336.15     13.68 o 
  -4  10   4       85.99       97.38     26.79 o 
  -3  10   4      109.68      136.33     19.52 o 
  -2  10   4       76.32      149.35     23.61 o 
  -1  10   4      160.95      167.28     24.43 o 
   0  10   4       21.27       43.22     28.54 o 
   1  10   4      128.69      171.66     23.71 o 
   2  10   4        0.25       31.83     24.24 o 
   3  10   4      711.56      652.39     25.02 o 
   4  10   4        2.24       23.94     23.58 o 
   5  10   4      112.82      121.25     25.49 o 
 -13  11   4      188.24      216.39     43.54 o 
 -12  11   4        0.02       59.20     22.89 o 
 -11  11   4        0.73       48.44     27.50 o 
 -10  11   4       34.92       57.25     30.40 o 
  -9  11   4       70.75       92.30     25.62 o 
  -8  11   4      233.69      238.30     26.77 o 
  -7  11   4      529.18      534.27     31.06 o 
  -6  11   4       12.08       43.05     24.77 o 
  -5  11   4       53.70       67.06     24.27 o 
  -4  11   4      444.39      399.99     28.54 o 
  -3  11   4       82.94      127.66     48.06 o 
  -2  11   4        0.81       38.68     32.04 o 
  -1  11   4      154.09      143.58     26.66 o 
   0  11   4       53.70      118.65     42.55 o 
   1  11   4        0.02       29.87     27.58 o 
   2  11   4      248.66      293.18     28.72 o 
   3  11   4       27.75       94.88     31.01 o 
 -13  12   4       16.66       59.10     46.66 o 
 -12  12   4      384.44      320.26     40.95 o 
 -11  12   4       57.00       88.68     28.84 o 
 -10  12   4        7.47       60.45     24.75 o 
  -9  12   4      255.71      271.91     35.04 o 
  -8  12   4      403.52      401.07     30.79 o 
  -7  12   4        0.69       58.07     23.08 o 
  -6  12   4      344.14      320.03     31.86 o 
  -5  12   4       44.35       65.67     25.22 o 
  -4  12   4        9.11       32.80     26.46 o 
  -3  12   4        0.01       25.73     20.68 o 
  -2  12   4      225.81      204.74     33.04 o 
  -1  12   4      314.39      374.54     55.48 o 
   0  12   4       57.00      197.31     33.54 o 
   1  12   4       14.74       43.22     28.52 o 
   2  12   4       90.87      124.15     50.06 o 
 -12  13   4        0.08       30.44     27.18 o 
 -11  13   4        5.85       40.93     41.21 o 
 -10  13   4      126.23      127.87     38.54 o 
  -9  13   4        8.23       44.52     41.05 o 
  -8  13   4       81.41      108.88     35.56 o 
  -7  13   4     1017.84     1036.76     32.43 o 
  -6  13   4      108.52      120.09     27.66 o 
  -5  13   4       77.95      103.54     26.17 o 
  -4  13   4      370.43      368.09     25.83 o 
  -3  13   4      114.76      123.49     24.78 o 
  -2  13   4        6.39       47.76     32.05 o 
  -1  13   4        2.36       48.26     27.91 o 
   0  13   4        0.32       89.38     26.54 o 
   1  13   4      138.33      210.26     39.05 o 
 -11  14   4        4.17       74.01     31.50 o 
 -10  14   4       41.73       90.00     43.65 o 
  -9  14   4      201.78      166.88     31.48 o 
  -8  14   4      175.48      188.39     31.17 o 
  -7  14   4        1.62       39.05     33.04 o 
  -6  14   4      232.50      273.21     57.07 o 
  -5  14   4      129.71      129.16     37.05 o 
  -4  14   4       78.04       70.97     33.33 o 
  -3  14   4       11.57       69.49     34.54 o 
  -2  14   4        2.62       51.55     28.61 o 
  -1  14   4        0.34       45.28     36.91 o 
  -9  15   4       12.67       87.01     36.33 o 
  -8  15   4        8.49       90.72     34.57 o 
  -7  15   4      313.67      296.99     35.74 o 
  -6  15   4       71.56      149.12     78.10 o 
  -5  15   4        4.39       34.04     29.03 o 
  -4  15   4        0.29       -2.83    110.64 o 
   1 -15   5       47.87      104.26     36.69 o 
   2 -15   5      142.08      222.94     33.04 o 
   3 -15   5       82.65      131.67     37.81 o 
   4 -15   5        7.69       93.19     48.57 o 
   5 -15   5      133.19      125.28     33.62 o 
   6 -15   5       91.24      213.09     78.10 o 
   7 -15   5      157.61      217.27     45.06 o 
  -1 -14   5       17.75      128.65     69.59 o 
   0 -14   5       36.99       83.10     47.06 o 
   1 -14   5        0.23       91.40     42.05 o 
   2 -14   5      231.90      260.99     48.83 o 
   3 -14   5       16.53      103.84     51.56 o 
   4 -14   5      112.52      110.12     26.17 o 
   5 -14   5       26.26       34.49     29.86 o 
   6 -14   5       21.98      102.50     25.13 o 
   7 -14   5      125.12      146.35     26.65 o 
   8 -14   5       33.31       65.63     25.13 o 
   9 -14   5      137.42      265.91     57.07 o 
  -3 -13   5       78.88      132.16     48.06 o 
  -2 -13   5       40.64      139.88     49.06 o 
  -1 -13   5       30.45       65.19     32.39 o 
   0 -13   5       26.58       98.86     33.61 o 
   1 -13   5      135.23      214.00     32.87 o 
   2 -13   5        2.71       36.81     23.52 o 
   3 -13   5       39.57       70.77     30.86 o 
   4 -13   5       20.23       53.23     27.58 o 
   5 -13   5      357.37      370.46     31.90 o 
   6 -13   5       17.22       60.17     28.03 o 
   7 -13   5       58.09       91.18     40.05 o 
   8 -13   5        4.68       56.37     24.24 o 
   9 -13   5       60.45      116.34     26.22 o 
  10 -13   5        6.25       43.05     28.54 o 
  -4 -12   5       65.50       44.11     25.94 o 
  -3 -12   5      555.17      517.64     25.83 o 
  -2 -12   5       28.14       44.05     35.04 o 
  -1 -12   5       49.71      173.53     59.57 o 
   0 -12   5       56.93       85.87     28.15 o 
   1 -12   5       25.19       78.39     20.20 o 
   2 -12   5        1.50       54.92     28.84 o 
   3 -12   5        2.98       18.18     19.95 o 
   4 -12   5      162.98      197.79     28.27 o 
   5 -12   5      178.06      183.33     24.05 o 
   6 -12   5       90.14      162.68     43.05 o 
   7 -12   5       71.00      122.29     22.57 o 
   8 -12   5       75.12      107.69     17.96 o 
   9 -12   5      108.09       99.04     25.27 o 
  10 -12   5      371.48      422.85     36.56 o 
  11 -12   5        5.99       40.80     46.60 o 
  -6 -11   5        0.60       58.39     32.39 o 
  -5 -11   5       17.55       87.15     33.11 o 
  -4 -11   5       95.43      162.72     38.05 o 
  -3 -11   5      117.64      190.79     27.29 o 
  -2 -11   5      180.85      159.00     26.43 o 
  -1 -11   5      195.30      231.51     27.41 o 
   0 -11   5      415.66      436.90     55.07 o 
   1 -11   5        1.49       44.52     45.61 o 
   2 -11   5       39.55      105.83     78.10 o 
   3 -11   5       77.12      123.59     27.08 o 
   4 -11   5      684.65      700.91     28.03 o 
   5 -11   5       46.18       68.61     22.97 o 
   6 -11   5        3.92      104.13     86.11 o 
   7 -11   5      232.89      277.08     33.04 o 
   8 -11   5       21.42       64.90     49.06 o 
   9 -11   5        1.43       34.71     33.14 o 
  10 -11   5        4.17       74.73     47.95 o 
  11 -11   5       30.60       86.18     34.07 o 
  -7 -10   5        0.17       59.35     35.63 o 
  -6 -10   5      168.52      142.09     47.56 o 
  -5 -10   5       29.18       44.03     29.10 o 
  -4 -10   5       61.40       72.90     30.24 o 
  -3 -10   5      134.56      126.33     48.06 o 
  -2 -10   5      659.14      642.30     31.04 o 
  -1 -10   5      702.39      617.94     23.33 o 
   0 -10   5     1659.91     1499.87     56.07 o 
   1 -10   5      437.31      414.35     34.15 o 
   2 -10   5      106.40      147.71     36.04 o 
   3 -10   5      149.14      156.93     38.05 o 
   4 -10   5      263.41      298.62     23.89 o 
   5 -10   5       85.25      116.23     19.08 o 
   6 -10   5      109.25      136.72     19.63 o 
   7 -10   5       38.15       82.10     22.03 o 
   8 -10   5       70.64      113.59     29.00 o 
   9 -10   5       34.30       60.97     30.31 o 
  10 -10   5      216.97      219.72     34.23 o 
  11 -10   5       21.26      103.23     31.45 o 
  12 -10   5       69.36      206.14     93.62 o 
  -8  -9   5       61.59       92.98     39.66 o 
  -7  -9   5      209.02      186.88     40.32 o 
  -6  -9   5        0.22       29.42     39.45 o 
  -5  -9   5      276.83      279.69     39.60 o 
  -4  -9   5      280.87      243.36     24.36 o 
  -3  -9   5      410.87      402.57     34.15 o 
  -2  -9   5      523.22      518.97     22.36 o 
  -1  -9   5      437.39      457.81     31.04 o 
   0  -9   5        0.06       29.12     17.33 o 
   1  -9   5      858.11      839.56     33.90 o 
   2  -9   5      109.82      123.95     20.98 o 
   3  -9   5        3.32       36.49     16.63 o 
   4  -9   5     1023.93     1093.98     35.92 o 
   5  -9   5       16.44       49.98     16.36 o 
   6  -9   5        8.64       37.59     18.16 o 
   7  -9   5       48.37       55.62     20.91 o 
   8  -9   5       24.08       50.20     25.70 o 
   9  -9   5      181.10      176.40     32.90 o 
  10  -9   5      130.83      167.22     42.90 o 
  11  -9   5       81.67      118.01     33.81 o 
  12  -9   5       12.27       71.29     53.58 o 
  -9  -8   5      108.66       96.89     37.33 o 
  -8  -8   5        4.16       16.42     29.85 o 
  -7  -8   5        5.50       64.80     32.54 o 
  -6  -8   5      291.51      360.91     49.06 o 
  -5  -8   5      431.10      401.89     40.55 o 
  -4  -8   5      844.46      752.92     40.72 o 
  -3  -8   5      584.76      550.52     22.23 o 
  -2  -8   5        0.69       49.06     20.60 o 
  -1  -8   5        1.58       20.52     18.75 o 
   0  -8   5     1054.91     1017.94     19.48 o 
   1  -8   5      494.90      441.85     20.40 o 
   2  -8   5      159.12      194.31     18.15 o 
   3  -8   5        0.11       14.95     19.30 o 
   4  -8   5      262.91      291.24     14.92 o 
   5  -8   5       29.02       30.41     14.63 o 
   6  -8   5       87.00       98.79     33.89 o 
   7  -8   5      219.13      246.46     25.07 o 
   8  -8   5      350.99      325.01     19.02 o 
   9  -8   5       42.31       34.56     26.94 o 
  10  -8   5      125.64      121.90     30.52 o 
  11  -8   5       14.66      120.39     40.05 o 
  12  -8   5        2.04       68.42     31.02 o 
  -9  -7   5        1.13       25.94     44.81 o 
  -8  -7   5      389.88      397.24     47.19 o 
  -7  -7   5      183.06      166.83     26.77 o 
  -6  -7   5       71.21      130.33     25.94 o 
  -5  -7   5       46.42       86.59     15.64 o 
  -4  -7   5     1967.88     1829.53     33.90 o 
  -3  -7   5        1.33       30.32     26.53 o 
  -2  -7   5        1.45       12.01     14.87 o 
  -1  -7   5       29.33       72.12     26.53 o 
   0  -7   5       58.63       58.65     18.16 o 
   1  -7   5        0.30       24.38     20.02 o 
   2  -7   5      191.76      236.10     13.95 o 
   3  -7   5      126.48      190.62     18.52 o 
   4  -7   5      185.08      198.57     21.03 o 
   5  -7   5       60.14       75.24     20.16 o 
   6  -7   5      121.17      140.69     27.80 o 
   7  -7   5      143.57      181.36     21.40 o 
   8  -7   5      105.81       96.54     29.78 o 
   9  -7   5        8.97       38.68     31.33 o 
  10  -7   5        6.52       21.03     28.03 o 
  11  -7   5        2.65       35.84     28.32 o 
  12  -7   5       18.73       64.68     31.66 o 
 -10  -6   5       24.42       82.32     29.53 o 
  -9  -6   5       12.82       57.23     29.83 o 
  -8  -6   5      782.28      721.69     27.04 o 
  -7  -6   5      284.62      288.12     39.29 o 
  -6  -6   5      247.44      276.14     25.18 o 
  -5  -6   5      116.39      123.60     23.31 o 
  -4  -6   5      278.53      281.40     25.18 o 
  -3  -6   5       33.75       48.84     15.56 o 
  -2  -6   5      359.52      338.88     35.04 o 
  -1  -6   5     1020.10      949.70     85.11 o 
   0  -6   5      666.60      679.84     31.54 o 
   1  -6   5       29.18       31.19     15.93 o 
   2  -6   5      518.76      548.53     22.53 o 
   3  -6   5       51.98       78.19     12.90 o 
   4  -6   5      802.89      754.89     12.62 o 
   5  -6   5      809.36      797.55     18.51 o 
   6  -6   5      186.28      192.37     23.71 o 
   7  -6   5        9.65       28.03     23.56 o 
   8  -6   5       28.32       49.54     34.79 o 
   9  -6   5      718.02      637.40     30.02 o 
  10  -6   5       87.04      176.52     63.08 o 
  11  -6   5       73.80      114.14     27.16 o 
  12  -6   5       59.94      120.76     29.99 o 
 -11  -5   5        7.05       51.66     32.15 o 
 -10  -5   5        7.09       47.78     26.65 o 
  -9  -5   5        0.00       62.48     22.89 o 
  -8  -5   5      113.20      120.05     33.20 o 
  -7  -5   5        5.29       51.43     21.76 o 
  -6  -5   5      507.77      481.26     34.59 o 
  -5  -5   5       11.21       37.26     29.51 o 
  -4  -5   5       83.30      112.42     24.68 o 
  -3  -5   5     1343.98     1283.99     36.04 o 
  -2  -5   5      590.88      645.74     29.54 o 
  -1  -5   5       45.31       67.48     17.89 o 
   0  -5   5       81.71       94.77     17.58 o 
   1  -5   5        3.10       18.69     12.54 o 
   2  -5   5      202.70      157.50     14.63 o 
   3  -5   5     1358.26     1328.61     37.05 o 
   4  -5   5      505.25      496.15     22.81 o 
   5  -5   5      678.96      729.52     34.12 o 
   6  -5   5       76.64       79.08     16.21 o 
   7  -5   5      163.17      144.39     22.71 o 
   8  -5   5      304.91      312.52     25.53 o 
   9  -5   5      200.08      236.71     23.89 o 
  10  -5   5      404.83      383.56     43.55 o 
  11  -5   5       29.97       44.74     25.91 o 
  12  -5   5      223.19      221.90     28.62 o 
 -11  -4   5      740.36      712.89     31.81 o 
 -10  -4   5      362.70      403.61     34.52 o 
  -9  -4   5      276.67      258.50     44.85 o 
  -8  -4   5       40.45       53.04     25.12 o 
  -7  -4   5      146.30      192.93     33.58 o 
  -6  -4   5       36.07       62.93     16.78 o 
  -5  -4   5      161.77      182.89     27.78 o 
  -4  -4   5     2201.59     2199.21     31.01 o 
  -3  -4   5      111.95      110.14     23.03 o 
  -2  -4   5        0.38        6.34     14.82 o 
  -1  -4   5      119.68      142.18     11.33 o 
   0  -4   5      368.91      390.64     12.90 o 
   1  -4   5        9.26       31.00      8.41 o 
   2  -4   5      381.89      309.46     14.52 o 
   3  -4   5     3756.66     4202.31    147.68 o 
   4  -4   5     2213.51     2455.11     22.57 o 
   5  -4   5      350.72      333.48     15.93 o 
   6  -4   5      438.66      422.49     31.04 o 
   7  -4   5      492.95      551.79     24.22 o 
   8  -4   5       23.78       81.80     23.54 o 
   9  -4   5       26.13       87.11     40.05 o 
  10  -4   5        1.59       68.03     27.43 o 
  11  -4   5      216.24      242.30     60.07 o 
  12  -4   5      320.15      477.12     88.11 o 
 -12  -3   5      325.18      342.55     29.54 o 
 -11  -3   5        0.29       65.92     23.33 o 
 -10  -3   5      216.54      206.44     22.78 o 
  -9  -3   5       44.35       70.74     30.03 o 
  -8  -3   5       17.76       55.20     19.00 o 
  -7  -3   5       86.97      122.76     23.58 o 
  -6  -3   5      221.19      257.45     28.31 o 
  -5  -3   5     3863.83     3835.76     76.60 o 
  -4  -3   5      339.83      384.30     16.63 o 
  -3  -3   5      119.33      172.64     25.56 o 
  -2  -3   5     5327.20     5364.36     75.59 o 
  -1  -3   5      912.91      941.00     18.52 o 
   0  -3   5       30.26       62.89     15.52 o 
   1  -3   5      364.11      418.94     30.04 o 
   2  -3   5     1300.21     1224.28    103.63 o 
   3  -3   5      180.63      178.51     15.52 o 
   4  -3   5     1116.42     1243.75     30.18 o 
   5  -3   5       82.95      111.21     23.53 o 
   6  -3   5       76.04       67.44     16.02 o 
   7  -3   5      658.94      654.36     22.58 o 
   8  -3   5      707.46      725.31     21.64 o 
   9  -3   5      508.78      527.30     27.12 o 
  10  -3   5     1000.95      964.25     30.62 o 
  11  -3   5      208.75      232.51     27.18 o 
  12  -3   5       35.86       86.56     27.25 o 
 -12  -2   5       18.15       42.35     31.75 o 
 -11  -2   5      159.53      205.15     45.46 o 
 -10  -2   5      554.76      525.37     33.52 o 
  -9  -2   5      139.84      154.77     27.37 o 
  -8  -2   5     1215.09     1215.42     37.55 o 
  -7  -2   5      259.89      291.54     39.05 o 
  -6  -2   5       27.42       37.20     26.30 o 
  -5  -2   5      113.36      132.95     15.13 o 
  -4  -2   5       69.20       68.66     20.88 o 
  -3  -2   5      692.96      664.26     16.63 o 
  -2  -2   5      809.38      845.56     22.23 o 
  -1  -2   5      198.00      172.67     16.82 o 
   0  -2   5     1582.41     1540.60     43.05 o 
   1  -2   5      563.79      521.83     35.54 o 
   2  -2   5     2525.02     2136.01    162.20 o 
   3  -2   5     3267.78     3303.82    116.65 o 
   4  -2   5     1885.75     2372.06     62.08 o 
   5  -2   5       59.80      106.13     61.08 o 
   6  -2   5      849.07      883.80     19.73 o 
   7  -2   5       48.45       92.01     21.30 o 
   8  -2   5      295.71      332.66     21.82 o 
   9  -2   5      370.41      366.61     35.04 o 
  10  -2   5      606.58      522.04     33.54 o 
  11  -2   5        3.04       60.86     31.71 o 
 -13  -1   5      133.95      139.63     27.90 o 
 -12  -1   5      105.08       94.75     31.49 o 
 -11  -1   5      130.88      242.00     43.91 o 
 -10  -1   5      305.83      368.46     44.05 o 
  -9  -1   5        2.56       95.00     52.57 o 
  -8  -1   5        8.13       23.15     17.23 o 
  -7  -1   5      284.11      283.70     24.46 o 
  -6  -1   5       97.52      110.05     24.63 o 
  -5  -1   5       32.71       42.54     19.70 o 
  -4  -1   5      451.77      417.78     16.49 o 
  -3  -1   5       96.40       87.38     17.74 o 
  -2  -1   5      594.01      548.40     18.15 o 
  -1  -1   5      235.07      200.22     12.23 o 
   0  -1   5      462.60      469.58     16.02 o 
   1  -1   5      633.43      610.76     37.05 o 
   2  -1   5       60.49       71.09     25.03 o 
   3  -1   5      316.89      328.69     20.39 o 
   4  -1   5      167.68      168.00     13.33 o 
   5  -1   5      316.51      309.62     32.04 o 
   6  -1   5      698.48      724.90     24.03 o 
   7  -1   5        2.29       60.35     32.54 o 
   8  -1   5      419.39      439.58     24.03 o 
   9  -1   5      151.19      189.36     22.74 o 
  10  -1   5      423.72      460.91     25.91 o 
  11  -1   5      163.73      179.22     38.05 o 
 -13   0   5       37.50       73.43     50.21 o 
 -12   0   5       44.14       54.85     27.14 o 
 -11   0   5        0.72       42.12     26.26 o 
 -10   0   5      144.90      160.68     35.75 o 
  -9   0   5      171.96      207.77     29.93 o 
  -8   0   5      462.32      459.13     31.93 o 
  -7   0   5      555.14      522.23     18.69 o 
  -6   0   5      495.64      510.36     60.07 o 
  -5   0   5      750.10      740.26     15.93 o 
  -4   0   5      525.23      602.83     26.53 o 
  -3   0   5     8997.21     8247.17     64.58 o 
  -2   0   5      961.67      944.75     11.88 o 
  -1   0   5      328.88      336.17     12.01 o 
   0   0   5     1000.82     1081.35     29.04 o 
   1   0   5       13.57       18.02     19.02 o 
   2   0   5     4380.58     4384.25     23.03 o 
   3   0   5     2680.94     2645.05     48.06 o 
   4   0   5     4618.16     4628.99    138.02 o 
   5   0   5      212.87      242.84     23.46 o 
   6   0   5      574.81      554.95     33.04 o 
   7   0   5      903.26      884.91     49.06 o 
   8   0   5      126.65      167.04     29.03 o 
   9   0   5       14.76       47.44     27.50 o 
  10   0   5        0.10       35.67     40.32 o 
  11   0   5      275.39      269.93     26.64 o 
 -14   1   5      126.93      143.31     39.05 o 
 -13   1   5      514.81      498.76     30.62 o 
 -12   1   5       96.15      152.58     29.73 o 
 -11   1   5      194.17      207.41     37.57 o 
 -10   1   5      853.44      780.16     38.35 o 
  -9   1   5      127.18      148.64     28.19 o 
  -8   1   5      184.21      215.22     26.49 o 
  -7   1   5     1222.42     1218.33     27.25 o 
  -6   1   5     4476.11     4320.65    119.65 o 
  -5   1   5      785.32      791.00     23.36 o 
  -4   1   5     1110.41     1212.32     29.04 o 
  -3   1   5       18.42       31.08      8.12 o 
  -2   1   5     1644.46     1733.11     12.74 o 
  -1   1   5     1708.04     1769.35     20.02 o 
   0   1   5     3307.82     3354.17     72.09 o 
   1   1   5       37.05       56.02     12.25 o 
   2   1   5      129.09      154.34     20.02 o 
   3   1   5     1040.07     1113.64     22.54 o 
   4   1   5       35.76       46.18     23.00 o 
   5   1   5       38.67       45.06     23.41 o 
   6   1   5       49.41       77.47     33.43 o 
   7   1   5       15.36       79.83     31.48 o 
   8   1   5        3.58       29.98     28.65 o 
   9   1   5       73.61       96.75     28.39 o 
  10   1   5        1.47       16.64     41.09 o 
 -14   2   5       15.24       49.34     33.58 o 
 -13   2   5      138.90      187.71     39.88 o 
 -12   2   5      114.70      152.36     34.20 o 
 -11   2   5      261.45      262.55     30.86 o 
 -10   2   5       57.48       61.81     26.20 o 
  -9   2   5       35.78       58.79     30.42 o 
  -8   2   5      327.35      311.33     21.23 o 
  -7   2   5     1381.73     1337.90     33.78 o 
  -6   2   5     2922.35     2629.10     28.05 o 
  -5   2   5      465.64      478.12     18.41 o 
  -4   2   5     5116.33     5116.99    138.67 o 
  -3   2   5      207.98      203.94     18.67 o 
  -2   2   5      494.97      516.15     12.74 o 
  -1   2   5      456.23      487.37     14.76 o 
   0   2   5     7847.28     8213.06    306.38 o 
   1   2   5       19.59       16.87     21.20 o 
   2   2   5      478.59      476.87     21.40 o 
   3   2   5      318.35      292.78     19.82 o 
   4   2   5      395.71      364.18     35.31 o 
   5   2   5       40.20       29.21     15.16 o 
   6   2   5      320.56      318.00     22.61 o 
   7   2   5      915.87      866.66     36.39 o 
   8   2   5      511.08      469.76     32.04 o 
   9   2   5       94.92      127.40     30.74 o 
  10   2   5       91.28      138.66     31.50 o 
 -14   3   5      131.03      141.49     33.44 o 
 -13   3   5      171.47      189.98     31.86 o 
 -12   3   5      107.49      144.42     37.92 o 
 -11   3   5        1.68       38.05     21.49 o 
 -10   3   5       72.72       87.24     24.85 o 
  -9   3   5       57.65      106.34     18.28 o 
  -8   3   5      595.62      525.86     24.23 o 
  -7   3   5     1833.25     1742.98     30.31 o 
  -6   3   5       14.36       31.65     15.09 o 
  -5   3   5     2735.01     2821.01     38.55 o 
  -4   3   5      701.23      672.53     13.79 o 
  -3   3   5     6504.34     6614.70     52.79 o 
  -2   3   5        2.52       16.18     14.25 o 
  -1   3   5        0.60        8.36     13.08 o 
   0   3   5      226.76      224.63     21.84 o 
   1   3   5      446.36      464.49     16.03 o 
   2   3   5     2897.43     3125.17     85.61 o 
   3   3   5      440.11      423.76     20.02 o 
   4   3   5        4.70       20.40     18.23 o 
   5   3   5       71.43       88.89     24.05 o 
   6   3   5       40.40       68.59     28.59 o 
   7   3   5       27.06       40.84     30.22 o 
   8   3   5      739.95      673.86     46.27 o 
   9   3   5        7.73       47.55     29.41 o 
 -14   4   5      175.98      172.93     38.33 o 
 -13   4   5      223.60      185.76     23.53 o 
 -12   4   5      518.33      506.50     33.48 o 
 -11   4   5      977.67      931.87     40.34 o 
 -10   4   5      317.38      303.86     34.06 o 
  -9   4   5      231.20      267.96     48.06 o 
  -8   4   5      311.01      334.72     10.43 o 
  -7   4   5      163.70      174.94     22.03 o 
  -6   4   5      312.51      374.73     15.45 o 
  -5   4   5      133.38      146.36     17.58 o 
  -4   4   5       82.56       88.56     16.07 o 
  -3   4   5       79.97       99.54      8.55 o 
  -2   4   5     1624.30     1607.77     26.88 o 
  -1   4   5     1234.97     1298.57     16.73 o 
   0   4   5      799.66      821.24     20.50 o 
   1   4   5      139.14      164.20     14.02 o 
   2   4   5     1832.37     1761.54     75.09 o 
   3   4   5       70.87       93.01     15.16 o 
   4   4   5      494.20      510.44     33.43 o 
   5   4   5      392.12      396.86     29.05 o 
   6   4   5       16.54       38.64     23.95 o 
   7   4   5       23.79       39.51     31.99 o 
   8   4   5       29.03       66.70     23.89 o 
   9   4   5      143.18      157.20     40.05 o 
 -14   5   5        0.67       41.02     41.70 o 
 -13   5   5       45.60       56.11     40.54 o 
 -12   5   5       34.56       51.59     25.87 o 
 -11   5   5      357.58      352.19     25.02 o 
 -10   5   5       70.99       96.80     25.68 o 
  -9   5   5        0.72       24.85     21.81 o 
  -8   5   5       46.31       63.32     16.48 o 
  -7   5   5       47.49       74.44     16.52 o 
  -6   5   5      520.17      506.17     21.10 o 
  -5   5   5     1100.22     1228.48     26.03 o 
  -4   5   5      930.03      945.64     23.03 o 
  -3   5   5     2043.89     2037.54     20.51 o 
  -2   5   5      304.16      306.97     20.17 o 
  -1   5   5      116.84      161.22     25.98 o 
   0   5   5      368.43      332.59     24.53 o 
   1   5   5      435.01      416.29     34.04 o 
   2   5   5      172.20      194.58     10.96 o 
   3   5   5      521.67      492.92     18.08 o 
   4   5   5       52.14       72.45     19.23 o 
   5   5   5       84.85       87.26     33.09 o 
   6   5   5      130.60      126.54     24.53 o 
   7   5   5        0.01       25.89     20.20 o 
   8   5   5      215.12      220.49     28.47 o 
 -14   6   5        0.21       62.39     38.58 o 
 -13   6   5      320.92      299.70     22.09 o 
 -12   6   5      583.78      469.77     20.44 o 
 -11   6   5      159.22      155.31     20.74 o 
 -10   6   5        0.01       49.39     24.18 o 
  -9   6   5      292.39      303.16     31.74 o 
  -8   6   5        4.04       14.73     21.63 o 
  -7   6   5        0.29       36.31     22.74 o 
  -6   6   5       22.23       74.36     16.66 o 
  -5   6   5     2225.58     2352.73     49.56 o 
  -4   6   5        0.11       25.81     14.68 o 
  -3   6   5      205.08      193.59     14.41 o 
  -2   6   5      278.00      284.35     15.74 o 
  -1   6   5      668.77      691.53     34.04 o 
   0   6   5      444.44      452.79     16.61 o 
   1   6   5      338.33      319.63     16.72 o 
   2   6   5     1398.59     1356.82     25.66 o 
   3   6   5      130.48      136.66     22.53 o 
   4   6   5        1.09       32.24     29.54 o 
   5   6   5      249.04      248.38     22.39 o 
   6   6   5       13.24       20.17     15.56 o 
   7   6   5      149.40      132.15     17.73 o 
   8   6   5        5.22       54.14     30.07 o 
 -14   7   5      162.30      179.14     32.69 o 
 -13   7   5        0.23       28.29     22.03 o 
 -12   7   5      926.18      805.17     32.92 o 
 -11   7   5       11.11       44.65     25.46 o 
 -10   7   5        3.21       36.55     29.85 o 
  -9   7   5       25.41       36.34     21.51 o 
  -8   7   5      109.37       85.62     25.32 o 
  -7   7   5      383.22      367.26     18.96 o 
  -6   7   5     1135.86     1087.53     31.03 o 
  -5   7   5      731.14      844.41     13.91 o 
  -4   7   5      172.49      220.62     17.39 o 
  -3   7   5      186.12      253.92     23.81 o 
  -2   7   5     2011.42     1901.83     53.57 o 
  -1   7   5        6.89       66.22     28.03 o 
   0   7   5       11.96       47.02     17.26 o 
   1   7   5       94.06       84.10     16.60 o 
   2   7   5       27.75       31.64     26.53 o 
   3   7   5       15.01       45.28     21.37 o 
   4   7   5        0.14       20.93     18.08 o 
   5   7   5      110.94      140.59     31.84 o 
   6   7   5       65.98       64.08     19.51 o 
   7   7   5      163.42      151.21     18.81 o 
 -14   8   5       43.91       77.89     46.41 o 
 -13   8   5        6.48       59.11     30.62 o 
 -12   8   5      130.86      139.23     33.58 o 
 -11   8   5       84.07      120.10     29.63 o 
 -10   8   5       94.39      114.58     23.82 o 
  -9   8   5      485.95      475.97     22.03 o 
  -8   8   5       88.45      122.64     25.70 o 
  -7   8   5       57.34       55.99     22.04 o 
  -6   8   5     1251.47     1215.06     27.53 o 
  -5   8   5      362.91      378.51     21.75 o 
  -4   8   5       18.13       40.67     18.24 o 
  -3   8   5      793.59      840.32     25.53 o 
  -2   8   5     1318.48     1365.03     19.52 o 
  -1   8   5       43.62       70.68     26.07 o 
   0   8   5       10.62       37.93     17.79 o 
   1   8   5      463.51      472.23     22.64 o 
   2   8   5     1205.99     1194.49     24.53 o 
   3   8   5      119.38      121.06     19.48 o 
   4   8   5        7.62        7.24     16.95 o 
   5   8   5      134.95      162.96     51.56 o 
   6   8   5      323.20      292.80     41.82 o 
 -14   9   5        0.65       51.20     36.92 o 
 -13   9   5      405.39      383.60     30.79 o 
 -12   9   5        6.40       41.18     24.36 o 
 -11   9   5      134.11      155.33     39.96 o 
 -10   9   5      459.06      421.83     31.66 o 
  -9   9   5      306.43      308.66     29.05 o 
  -8   9   5       23.88       93.22     33.89 o 
  -7   9   5      465.43      457.57     30.75 o 
  -6   9   5       30.02       44.36     19.82 o 
  -5   9   5        2.51       22.31     19.95 o 
  -4   9   5      621.81      740.72     72.09 o 
  -3   9   5        0.05       18.02     26.03 o 
  -2   9   5       61.09       93.06     17.53 o 
  -1   9   5      903.62      846.65     31.54 o 
   0   9   5     1178.67     1147.37     42.55 o 
   1   9   5        1.47       32.20     26.52 o 
   2   9   5      254.03      245.37     22.23 o 
   3   9   5      830.94      785.90     36.55 o 
   4   9   5      155.80      164.45     25.47 o 
   5   9   5        1.08        1.18     25.03 o 
 -14  10   5        1.17       39.14     30.22 o 
 -13  10   5      763.14      593.74     91.11 o 
 -12  10   5        1.54       42.03     25.33 o 
 -11  10   5        0.58       30.49     32.41 o 
 -10  10   5       34.62       67.81     29.56 o 
  -9  10   5        1.06       35.39     22.52 o 
  -8  10   5      427.35      422.05     26.88 o 
  -7  10   5      454.61      449.71     23.71 o 
  -6  10   5      254.51      244.76     19.46 o 
  -5  10   5      345.98      425.73     35.04 o 
  -4  10   5       34.31       58.70     27.66 o 
  -3  10   5        0.04       -5.01     28.03 o 
  -2  10   5      210.80      233.23     19.46 o 
  -1  10   5      360.52      328.41     37.05 o 
   0  10   5        7.37       26.03     32.04 o 
   1  10   5        1.28       62.73     31.54 o 
   2  10   5       12.03       60.07     35.04 o 
   3  10   5      270.64      228.96     24.07 o 
   4  10   5        6.66      104.13     54.07 o 
 -13  11   5       40.95       82.45     31.74 o 
 -12  11   5       12.81       36.15     39.34 o 
 -11  11   5      252.40      233.47     30.62 o 
 -10  11   5      136.83      174.79     31.07 o 
  -9  11   5       10.53       15.43     26.37 o 
  -8  11   5      618.45      621.96     40.05 o 
  -7  11   5      187.95      200.43     23.51 o 
  -6  11   5       74.70      107.27     38.49 o 
  -5  11   5      379.84      402.68     24.53 o 
  -4  11   5        8.54       31.81     21.81 o 
  -3  11   5        0.73       28.70     44.56 o 
  -2  11   5      158.17      142.23     21.91 o 
  -1  11   5        0.13       57.06     23.00 o 
   0  11   5        1.34       31.41     24.30 o 
   1  11   5      230.05      234.06     23.33 o 
   2  11   5      282.19      253.32     37.05 o 
   3  11   5        3.48       61.31     26.30 o 
 -13  12   5      159.97      179.51     36.79 o 
 -12  12   5      228.35      276.94     43.25 o 
 -11  12   5       58.51      102.19     29.54 o 
 -10  12   5       36.53       51.02     43.88 o 
  -9  12   5        1.53       27.80     27.58 o 
  -8  12   5        8.53       42.91     42.55 o 
  -7  12   5     1112.73     1076.07     35.10 o 
  -6  12   5        2.63       10.23     21.38 o 
  -5  12   5        4.14       37.69     23.71 o 
  -4  12   5      136.53      119.88     15.22 o 
  -3  12   5       70.19       90.07     24.36 o 
  -2  12   5       38.21      118.15     26.08 o 
  -1  12   5       49.51       38.93     30.98 o 
   0  12   5       22.28      169.12     47.37 o 
   1  12   5        5.60       54.40     32.04 o 
   2  12   5       98.25      110.86     28.89 o 
 -12  13   5        1.87       50.74     31.30 o 
 -11  13   5       51.95       92.11     34.04 o 
 -10  13   5       17.15       53.58     34.67 o 
  -9  13   5       70.88      124.30     49.06 o 
  -8  13   5      127.85      146.57     29.72 o 
  -7  13   5      173.30      183.32     25.56 o 
  -6  13   5      205.49      204.62     32.54 o 
  -5  13   5       42.03       96.25     32.92 o 
  -4  13   5        1.24       22.69     17.02 o 
  -3  13   5      121.64      161.04     26.54 o 
  -2  13   5       83.57       90.11     42.05 o 
  -1  13   5       32.91       90.63     28.08 o 
   0  13   5      540.22      523.74     34.45 o 
 -11  14   5        2.17       30.83     33.63 o 
 -10  14   5        4.20       38.52     26.77 o 
  -9  14   5       37.99       97.41     36.04 o 
  -8  14   5        3.03       23.55     30.07 o 
  -7  14   5      369.04      412.55     49.56 o 
  -6  14   5      155.20      150.41     73.59 o 
  -5  14   5      190.27      221.38     37.60 o 
  -4  14   5       93.10      112.97     29.00 o 
  -3  14   5        0.79       38.60     35.04 o 
  -2  14   5        0.06       77.59     45.06 o 
  -9  15   5       22.06       61.42     36.77 o 
  -8  15   5        5.14       74.65     42.00 o 
  -7  15   5       14.03       90.31     38.03 o 
  -6  15   5      139.33      219.82     36.99 o 
  -5  15   5        0.66      136.94     40.12 o 
   2 -15   6        0.10       54.92     44.55 o 
   3 -15   6        2.37      103.59     33.15 o 
   4 -15   6        1.08       12.75     31.51 o 
   5 -15   6       45.54       40.58     31.99 o 
   6 -15   6       18.72       90.62     59.13 o 
  -1 -14   6       31.73       41.06     30.50 o 
   0 -14   6      134.45      237.89     47.06 o 
   1 -14   6      595.31      595.07     36.39 o 
   2 -14   6       21.78       28.42     29.56 o 
   3 -14   6       10.88       61.32     29.56 o 
   4 -14   6      213.16      207.36     44.05 o 
   5 -14   6       58.75      103.77     54.10 o 
   6 -14   6        3.96       30.13     26.92 o 
   7 -14   6        0.02       19.36     29.55 o 
   8 -14   6        2.66       85.63     62.58 o 
  -3 -13   6      136.44      152.51     34.59 o 
  -2 -13   6      122.23      179.99     56.07 o 
  -1 -13   6      215.34      245.21     53.45 o 
   0 -13   6       28.88       55.00     35.64 o 
   1 -13   6        9.09       65.92     48.10 o 
   2 -13   6      129.78      167.70     32.04 o 
   3 -13   6      147.29      192.34     27.69 o 
   4 -13   6       55.42       63.67     28.84 o 
   5 -13   6      285.99      289.59     27.58 o 
   6 -13   6       70.54       59.92     23.33 o 
   7 -13   6       65.97       79.18     27.99 o 
   8 -13   6      227.02      249.36     31.07 o 
   9 -13   6        2.76       45.16     21.98 o 
  -4 -12   6        1.50       69.09     30.31 o 
  -3 -12   6      293.84      343.72     70.59 o 
  -2 -12   6       38.98       59.07     46.06 o 
  -1 -12   6        0.28       55.78     28.71 o 
   0 -12   6       93.05      160.18     32.50 o 
   1 -12   6      126.28      144.18     47.06 o 
   2 -12   6       85.74      101.13     86.11 o 
   3 -12   6      493.52      457.08     30.15 o 
   4 -12   6      917.28      816.52     52.22 o 
   5 -12   6       95.67       95.01     24.53 o 
   6 -12   6       57.31       74.31     33.04 o 
   7 -12   6      217.09      250.40     22.13 o 
   8 -12   6       44.51       76.69     20.16 o 
   9 -12   6       12.19       68.87     25.91 o 
  10 -12   6       25.58       50.34     19.05 o 
  -6 -11   6        0.19       49.98     37.33 o 
  -5 -11   6        9.27       75.12     24.75 o 
  -4 -11   6      306.13      315.29     29.07 o 
  -3 -11   6        3.15       84.19     42.81 o 
  -2 -11   6      962.21      907.93     24.75 o 
  -1 -11   6        1.80       93.89     47.56 o 
   0 -11   6      751.72      739.03     37.05 o 
   1 -11   6       22.48       28.68     24.82 o 
   2 -11   6      117.69      141.53     43.83 o 
   3 -11   6       30.29       69.73     24.22 o 
   4 -11   6     1105.72     1047.18     39.05 o 
   5 -11   6       11.55       43.96     21.84 o 
   6 -11   6     1267.02     1142.59     27.03 o 
   7 -11   6      114.08      148.37     36.76 o 
   8 -11   6       98.89      121.82     17.96 o 
   9 -11   6        6.12       47.06     40.05 o 
  10 -11   6       47.73       86.21     40.17 o 
  11 -11   6       69.60       79.01     34.64 o 
  -7 -10   6      311.63      328.79     41.12 o 
  -6 -10   6        3.63       46.32     47.11 o 
  -5 -10   6      223.02      276.71     31.34 o 
  -4 -10   6       76.64       94.41     25.70 o 
  -3 -10   6      142.60      162.87     26.85 o 
  -2 -10   6        3.17       14.99     39.88 o 
  -1 -10   6      148.02      166.17     22.52 o 
   0 -10   6       44.72       98.75     26.07 o 
   1 -10   6      323.39      412.94     48.56 o 
   2 -10   6      175.39      119.35     24.85 o 
   3 -10   6      319.10      325.91     20.37 o 
   4 -10   6      423.50      369.46     21.99 o 
   5 -10   6       74.70      124.70     18.15 o 
   6 -10   6        0.01       43.55     34.54 o 
   7 -10   6      187.83      190.26     19.55 o 
   8 -10   6       90.03       99.24     29.54 o 
   9 -10   6        0.17       25.36     35.12 o 
  10 -10   6       25.46       63.20     31.53 o 
  11 -10   6      354.21      353.97     30.08 o 
  -8  -9   6      165.29      201.61     48.34 o 
  -7  -9   6       42.96      117.38     30.27 o 
  -6  -9   6        2.19       61.13     36.63 o 
  -5  -9   6      104.17      135.67     34.87 o 
  -4  -9   6        3.55       19.77     21.91 o 
  -3  -9   6       68.65       94.56     21.91 o 
  -2  -9   6      227.74      244.09     20.50 o 
  -1  -9   6       46.60       45.75     21.83 o 
   0  -9   6       13.38       65.92     22.03 o 
   1  -9   6      614.07      676.51     29.54 o 
   2  -9   6      179.55      209.60     24.53 o 
   3  -9   6      301.75      305.93     37.05 o 
   4  -9   6      426.37      425.39     22.53 o 
   5  -9   6       70.69       60.07     27.03 o 
   6  -9   6      882.04      843.05     20.02 o 
   7  -9   6      374.39      394.41     28.03 o 
   8  -9   6      267.94      242.18     34.03 o 
   9  -9   6       18.01       79.09     62.46 o 
  10  -9   6       75.67       73.66     36.82 o 
  11  -9   6        0.76       76.60     28.32 o 
  -9  -8   6       49.50      111.03     45.29 o 
  -8  -8   6       60.56      108.29     35.53 o 
  -7  -8   6       83.19      124.15     37.04 o 
  -6  -8   6      291.42      324.78     45.33 o 
  -5  -8   6      260.90      241.40     26.07 o 
  -4  -8   6       19.56       57.10     26.65 o 
  -3  -8   6      492.20      465.03     36.79 o 
  -2  -8   6      251.03      249.54     20.17 o 
  -1  -8   6      259.01      248.75     17.25 o 
   0  -8   6     1258.34     1296.45     23.46 o 
   1  -8   6      986.83      961.10     68.59 o 
   2  -8   6      231.48      232.79     19.79 o 
   3  -8   6       24.80       69.85     22.58 o 
   4  -8   6       28.09       43.05     32.04 o 
   5  -8   6      733.44      713.66     61.58 o 
   6  -8   6      160.41      155.48     15.67 o 
   7  -8   6        7.21       23.53     23.65 o 
   8  -8   6       58.49       72.79     32.54 o 
   9  -8   6      404.04      398.87     58.91 o 
  10  -8   6      126.54      128.70     33.00 o 
  11  -8   6       44.58      127.19     38.90 o 
  -9  -7   6        2.74       50.94     45.76 o 
  -8  -7   6       70.19       85.97     26.17 o 
  -7  -7   6       11.25       46.81     33.71 o 
  -6  -7   6       31.74       30.39     47.18 o 
  -5  -7   6      295.71      272.34     26.06 o 
  -4  -7   6       29.26       55.68     30.24 o 
  -3  -7   6      805.90      797.87     19.44 o 
  -2  -7   6      162.94      153.83     20.16 o 
  -1  -7   6      162.08      161.77     18.81 o 
   0  -7   6     1195.59     1082.97     47.56 o 
   1  -7   6      636.41      635.20     29.51 o 
   2  -7   6      212.99      253.53     16.01 o 
   3  -7   6      887.02      862.97     16.03 o 
   4  -7   6       27.83       54.43     13.60 o 
   5  -7   6      253.15      289.64     18.75 o 
   6  -7   6      363.18      389.87     24.78 o 
   7  -7   6       23.51       31.92     24.41 o 
   8  -7   6      121.47      101.39     28.89 o 
   9  -7   6      351.26      418.88     29.37 o 
  10  -7   6        1.76       52.75     27.66 o 
  11  -7   6       30.29      106.80     27.91 o 
  12  -7   6      153.10      185.31     33.19 o 
 -10  -6   6        2.59       55.50     27.89 o 
  -9  -6   6       82.69      119.20     45.43 o 
  -8  -6   6      316.17      338.94     26.02 o 
  -7  -6   6       70.78      110.70     37.74 o 
  -6  -6   6      134.39      164.32     32.07 o 
  -5  -6   6       19.76       62.79     32.78 o 
  -4  -6   6      267.25      261.54     22.62 o 
  -3  -6   6      614.30      606.81     38.46 o 
  -2  -6   6      593.29      625.81     18.74 o 
  -1  -6   6     1359.30     1476.50     55.07 o 
   0  -6   6       51.45       63.97     14.11 o 
   1  -6   6       16.80       56.02     15.22 o 
   2  -6   6     2742.01     2649.60     42.55 o 
   3  -6   6      355.49      367.67     14.02 o 
   4  -6   6       77.06       81.22     10.43 o 
   5  -6   6       45.59       73.02     16.10 o 
   6  -6   6       29.45       40.71     21.48 o 
   7  -6   6      189.38      193.14     34.29 o 
   8  -6   6      372.65      210.63    162.20 o 
   9  -6   6      113.70      174.88     26.85 o 
  10  -6   6      159.42      197.15     27.41 o 
  11  -6   6        4.90      104.08     27.58 o 
  12  -6   6       87.37       99.18     32.39 o 
 -11  -5   6       68.37       96.48     34.52 o 
 -10  -5   6      448.86      439.50     55.08 o 
  -9  -5   6      184.90      190.90     36.33 o 
  -8  -5   6       15.99       60.76     34.64 o 
  -7  -5   6     1479.09     1304.75     70.05 o 
  -6  -5   6       10.40       34.22     23.08 o 
  -5  -5   6      170.13      194.24     34.04 o 
  -4  -5   6     2164.39     2208.47     55.57 o 
  -3  -5   6      382.18      458.96     28.03 o 
  -2  -5   6     2477.76     2452.86     22.85 o 
  -1  -5   6      238.19      242.19     16.29 o 
   0  -5   6       40.16       86.31     13.49 o 
   1  -5   6     2535.63     2544.17     23.03 o 
   2  -5   6     1187.86     1111.66     32.54 o 
   3  -5   6      167.53      128.70     23.03 o 
   4  -5   6       37.69       50.35      9.56 o 
   5  -5   6       63.59       86.00     26.46 o 
   6  -5   6       25.14       27.89     16.09 o 
   7  -5   6        3.15       27.03     38.05 o 
   8  -5   6       37.57       93.95     33.04 o 
   9  -5   6      189.37      163.92     24.63 o 
  10  -5   6        2.07       74.22     26.11 o 
  11  -5   6        9.29       95.42     31.04 o 
  12  -5   6        6.18       76.60     34.45 o 
 -12  -4   6        0.89       34.84     24.51 o 
 -11  -4   6       35.85       51.06     35.92 o 
 -10  -4   6      716.96      666.42     36.63 o 
  -9  -4   6        1.37       39.41     37.55 o 
  -8  -4   6        8.08       31.03     29.82 o 
  -7  -4   6       71.18      103.33     28.81 o 
  -6  -4   6     1429.65     1363.61     39.05 o 
  -5  -4   6      287.09      251.68     29.11 o 
  -4  -4   6       41.88       63.52     18.70 o 
  -3  -4   6       47.95       59.63     15.92 o 
  -2  -4   6     1255.22     1258.75     18.80 o 
  -1  -4   6     2605.48     2509.63     30.54 o 
   0  -4   6       45.73       48.66     13.80 o 
   1  -4   6     2094.73     2001.63     14.82 o 
   2  -4   6      438.32      476.87     27.03 o 
   3  -4   6      546.72      591.67      9.74 o 
   4  -4   6     3286.36     3436.82     30.54 o 
   5  -4   6       21.28       29.49     19.46 o 
   6  -4   6       11.69       24.51     18.89 o 
   7  -4   6      192.55      191.85     22.53 o 
   8  -4   6      270.67      305.94     44.56 o 
   9  -4   6      282.29      324.30     41.06 o 
  10  -4   6       17.27       78.33     60.58 o 
  11  -4   6        4.20       55.99     25.66 o 
 -12  -3   6      243.51      267.96     30.60 o 
 -11  -3   6       25.03       66.31     28.08 o 
 -10  -3   6        0.19       42.78     29.56 o 
  -9  -3   6        1.15       16.90     27.37 o 
  -8  -3   6      211.73      248.65     38.19 o 
  -7  -3   6      173.03      181.67     27.04 o 
  -6  -3   6     1559.36     1486.24     29.75 o 
  -5  -3   6       67.94      108.28     20.66 o 
  -4  -3   6      879.49     1020.84     44.56 o 
  -3  -3   6      810.77     1035.26     18.51 o 
  -2  -3   6     1687.32     1674.68     59.07 o 
  -1  -3   6     1092.36     1056.40     16.31 o 
   0  -3   6       85.14       84.51     11.21 o 
   1  -3   6      482.92      445.74     34.54 o 
   2  -3   6      831.28      903.03     17.26 o 
   3  -3   6       86.42       95.83     11.26 o 
   4  -3   6     3734.71     3795.46     82.60 o 
   5  -3   6      176.07      172.79     18.48 o 
   6  -3   6     1127.50     1153.62     22.79 o 
   7  -3   6        0.29       16.14     22.54 o 
   8  -3   6      417.30      463.30     27.29 o 
   9  -3   6       57.41      123.25     22.58 o 
  10  -3   6       16.23       50.65     24.44 o 
  11  -3   6      333.34      328.87     23.71 o 
 -13  -2   6       74.25      140.97     31.48 o 
 -12  -2   6       28.70       63.10     32.29 o 
 -11  -2   6       36.71       40.83     25.02 o 
 -10  -2   6     2723.19     2675.89     86.61 o 
  -9  -2   6        6.20       28.76     30.77 o 
  -8  -2   6      619.39      611.91     37.55 o 
  -7  -2   6      101.54      122.55     18.74 o 
  -6  -2   6        6.05       22.23     15.36 o 
  -5  -2   6       72.63       90.52     18.37 o 
  -4  -2   6     2936.96     3108.59    124.15 o 
  -3  -2   6      958.28      964.59     24.53 o 
  -2  -2   6      310.54      397.18     17.58 o 
  -1  -2   6     1634.46     1437.50     35.62 o 
   0  -2   6      454.33      475.59     16.02 o 
   1  -2   6     1054.20     1199.13     83.10 o 
   2  -2   6      719.97      762.95     36.04 o 
   3  -2   6      234.56      273.34     36.04 o 
   4  -2   6        0.61       12.65     14.68 o 
   5  -2   6     2449.08     2523.92     41.05 o 
   6  -2   6      313.77      361.48     24.53 o 
   7  -2   6      377.59      370.82     18.49 o 
   8  -2   6       46.74       39.21     20.16 o 
   9  -2   6      419.75      479.17     48.06 o 
  10  -2   6        2.72       45.24     24.85 o 
  11  -2   6       11.71       29.54     30.67 o 
 -13  -1   6       44.95       89.96     31.83 o 
 -12  -1   6       52.49      118.85     28.81 o 
 -11  -1   6      164.43      229.81     28.17 o 
 -10  -1   6        1.78       29.75     24.57 o 
  -9  -1   6        1.55       18.31     24.22 o 
  -8  -1   6      103.90      116.13     20.20 o 
  -7  -1   6      500.87      555.55     36.83 o 
  -6  -1   6      555.05      531.00     26.79 o 
  -5  -1   6      423.06      478.01     29.33 o 
  -4  -1   6     3873.02     3869.34     46.19 o 
  -3  -1   6     2725.24     2848.39     27.89 o 
  -2  -1   6       32.96       52.78     12.01 o 
  -1  -1   6        0.39       47.62     12.06 o 
   0  -1   6       20.18       26.03     28.03 o 
   1  -1   6     1886.79     2013.51     65.08 o 
   2  -1   6     2117.51     2158.69    117.15 o 
   3  -1   6      660.83      625.78     47.06 o 
   4  -1   6     1559.86     1355.08     20.02 o 
   5  -1   6      405.33      421.95     17.18 o 
   6  -1   6      249.14      269.27     24.53 o 
   7  -1   6       80.99      119.46     20.02 o 
   8  -1   6       16.52       89.11     23.03 o 
   9  -1   6       68.48       69.09     33.04 o 
  10  -1   6      123.40      150.19     37.05 o 
  11  -1   6      100.05      120.71     26.48 o 
 -13   0   6      290.98      304.65     32.33 o 
 -12   0   6       11.97       37.05     59.07 o 
 -11   0   6       27.91       49.35     24.24 o 
 -10   0   6      313.31      337.88     24.81 o 
  -9   0   6      161.14      172.70     19.07 o 
  -8   0   6      979.49      945.90     20.74 o 
  -7   0   6     2008.71     1956.73     29.32 o 
  -6   0   6       82.49      126.77     15.02 o 
  -5   0   6      671.91      614.58     16.78 o 
  -4   0   6     6709.28     6040.52    216.27 o 
  -3   0   6     5674.70     5719.41     40.05 o 
  -2   0   6      482.22      536.94     11.97 o 
  -1   0   6      238.47      263.33     18.37 o 
   0   0   6     7113.96     7166.92    319.40 o 
   1   0   6     1904.52     1814.26     42.05 o 
   2   0   6        3.36        7.01     24.03 o 
   3   0   6       39.10       43.12     19.82 o 
   4   0   6     1041.97     1126.05     32.78 o 
   5   0   6      809.44      898.57     42.05 o 
   6   0   6      235.77      216.04     16.61 o 
   7   0   6      956.74      910.80     30.77 o 
   8   0   6      128.45      120.44     36.81 o 
   9   0   6       36.90       78.77     26.17 o 
  10   0   6       35.46      142.12     27.12 o 
 -14   1   6       82.73       89.51     29.99 o 
 -13   1   6        0.07       30.77     33.91 o 
 -12   1   6      108.27      157.89     38.05 o 
 -11   1   6       25.93       69.16     30.91 o 
 -10   1   6      125.77      109.15     21.49 o 
  -9   1   6      486.90      469.28     23.80 o 
  -8   1   6        0.02      -12.65     30.04 o 
  -7   1   6       53.99      118.55     44.56 o 
  -6   1   6      215.39      148.91     15.93 o 
  -5   1   6      353.29      338.41     17.02 o 
  -4   1   6        0.33       22.50     22.52 o 
  -3   1   6       13.39        1.96     12.00 o 
  -2   1   6      714.51      718.65     22.03 o 
  -1   1   6     1873.17     1723.79     20.53 o 
   0   1   6      881.15      746.77     40.55 o 
   1   1   6      486.85      469.61     26.53 o 
   2   1   6      508.51      506.99     19.02 o 
   3   1   6       11.90       28.84     15.00 o 
   4   1   6       65.70       94.71     17.18 o 
   5   1   6      152.18      176.71     23.65 o 
   6   1   6       96.50      130.21     34.04 o 
   7   1   6       35.26       42.52     28.05 o 
   8   1   6      192.31      187.70     28.03 o 
   9   1   6        0.11       42.53     30.27 o 
  10   1   6      102.65       94.92     43.32 o 
 -14   2   6      245.89      232.77     35.29 o 
 -13   2   6       28.56       64.46     24.53 o 
 -12   2   6       57.84       68.46     25.70 o 
 -11   2   6      171.52      164.52     26.43 o 
 -10   2   6       15.15       27.44     24.42 o 
  -9   2   6       16.27       32.40     22.23 o 
  -8   2   6      126.30      131.13     24.82 o 
  -7   2   6      725.83      652.76     35.54 o 
  -6   2   6      316.22      286.01     40.55 o 
  -5   2   6       70.63       84.80     13.15 o 
  -4   2   6       16.75       42.80     23.89 o 
  -3   2   6        2.81       26.28     11.51 o 
  -2   2   6     1323.94     1153.92     32.71 o 
  -1   2   6     1209.11     1189.30     27.78 o 
   0   2   6      763.86      771.50     20.68 o 
   1   2   6      860.84      892.77     33.96 o 
   2   2   6      188.94      198.28     14.19 o 
   3   2   6       12.05       32.11     18.15 o 
   4   2   6       67.38       83.15     22.23 o 
   5   2   6      143.68      158.17     28.11 o 
   6   2   6     1092.87      990.63     38.97 o 
   7   2   6        5.65       68.50     28.16 o 
   8   2   6       73.01      106.49     26.53 o 
   9   2   6      111.28      167.85     29.54 o 
 -14   3   6      114.54      203.27     45.69 o 
 -13   3   6       91.46      131.25     39.68 o 
 -12   3   6      236.96      228.65     26.79 o 
 -11   3   6      420.81      404.29     37.34 o 
 -10   3   6      211.34      220.34     30.63 o 
  -9   3   6       64.71       85.51     19.73 o 
  -8   3   6      218.15      188.74     34.57 o 
  -7   3   6      164.77      200.34     15.03 o 
  -6   3   6        0.41       13.06     14.40 o 
  -5   3   6     4121.87     4170.02     21.24 o 
  -4   3   6     1201.88     1206.25     24.03 o 
  -3   3   6     1214.46     1231.92     84.10 o 
  -2   3   6      499.27      523.10     22.09 o 
  -1   3   6       10.24        7.10     23.79 o 
   0   3   6      764.32      739.47     28.71 o 
   1   3   6      187.56      195.95     18.40 o 
   2   3   6      371.43      395.78     24.24 o 
   3   3   6       95.05      112.51     19.95 o 
   4   3   6      399.58      417.67     27.61 o 
   5   3   6      122.94      122.50     31.21 o 
   6   3   6       35.05       60.54     26.94 o 
   7   3   6        7.18       21.80     28.08 o 
   8   3   6       10.43       46.37     30.79 o 
   9   3   6        2.15       25.57     27.37 o 
 -14   4   6        0.47       41.65     35.01 o 
 -13   4   6       15.25       49.58     34.52 o 
 -12   4   6      646.67      580.15     48.31 o 
 -11   4   6        3.92       21.61     23.61 o 
 -10   4   6       94.23       97.24     20.77 o 
  -9   4   6      357.16      341.11     23.24 o 
  -8   4   6      234.10      260.02     13.67 o 
  -7   4   6        0.05       45.15     15.38 o 
  -6   4   6       11.67       56.09     32.54 o 
  -5   4   6       26.46       26.75     19.95 o 
  -4   4   6       57.44       65.60     15.36 o 
  -3   4   6      344.32      294.54     18.76 o 
  -2   4   6       64.70       84.05     11.45 o 
  -1   4   6      404.44      419.80     11.67 o 
   0   4   6     3562.17     3583.61    163.70 o 
   1   4   6      954.40      963.02     30.06 o 
   2   4   6      731.24      718.23     19.05 o 
   3   4   6     1100.03     1019.59     35.04 o 
   4   4   6       24.38       47.85     16.54 o 
   5   4   6        2.71       19.87     26.79 o 
   6   4   6        9.01       35.22     47.97 o 
   7   4   6        0.15       45.39     31.36 o 
   8   4   6      128.05      120.75     16.47 o 
 -14   5   6      541.23      487.73     41.05 o 
 -13   5   6       29.00       69.69     28.32 o 
 -12   5   6       13.96       47.26     31.96 o 
 -11   5   6       57.23       89.36     30.00 o 
 -10   5   6      287.22      300.09     28.54 o 
  -9   5   6       41.26       83.26     18.16 o 
  -8   5   6       80.05      117.17     16.54 o 
  -7   5   6       18.09       45.93     17.52 o 
  -6   5   6      269.24      261.93     22.41 o 
  -5   5   6      292.40      277.70     21.03 o 
  -4   5   6       87.26      138.92     13.95 o 
  -3   5   6      583.12      603.34     18.49 o 
  -2   5   6       33.33       49.96     10.96 o 
  -1   5   6      169.83      153.85     12.68 o 
   0   5   6      276.33      289.23     22.23 o 
   1   5   6      574.66      622.83     35.54 o 
   2   5   6      382.24      241.29    133.67 o 
   3   5   6       11.58       35.06     19.00 o 
   4   5   6      114.56      107.43     14.25 o 
   5   5   6       64.03       85.83     23.89 o 
   6   5   6       38.21       60.84     27.50 o 
   7   5   6       72.33       81.69     29.45 o 
   8   5   6       51.46       65.08     55.07 o 
 -14   6   6      271.91      274.61     40.31 o 
 -13   6   6       49.74      114.73     37.83 o 
 -12   6   6      337.35      268.95     37.16 o 
 -11   6   6      585.00      526.45     24.41 o 
 -10   6   6       17.48       55.39     21.53 o 
  -9   6   6       95.13      125.16     33.96 o 
  -8   6   6      121.14      162.25     17.74 o 
  -7   6   6       76.99       86.08     28.15 o 
  -6   6   6     2275.38     2163.17     85.61 o 
  -5   6   6       74.32      100.12     14.40 o 
  -4   6   6       71.84       89.46     14.42 o 
  -3   6   6        0.67        9.33     16.54 o 
  -2   6   6      446.42      487.99     24.03 o 
  -1   6   6      208.54      250.61     16.68 o 
   0   6   6     1025.17      957.37     39.55 o 
   1   6   6      715.32      682.35     27.03 o 
   2   6   6      531.31      479.91     28.54 o 
   3   6   6      574.14      573.52     18.36 o 
   4   6   6        0.11       39.97     13.08 o 
   5   6   6       28.93       57.42     24.05 o 
   6   6   6       12.95       57.66     27.58 o 
   7   6   6        0.74       60.73     15.92 o 
 -14   7   6      201.43      207.92     21.63 o 
 -13   7   6       44.58       53.54     45.71 o 
 -12   7   6      251.60      225.09     26.49 o 
 -11   7   6       60.48       79.12     29.33 o 
 -10   7   6       17.25       41.62     20.53 o 
  -9   7   6      271.18      286.55     21.99 o 
  -8   7   6       26.21       54.65     22.66 o 
  -7   7   6      262.92      256.34     19.95 o 
  -6   7   6     1466.51     1491.25     71.09 o 
  -5   7   6      588.58      633.37     35.54 o 
  -4   7   6        1.81        9.51     20.53 o 
  -3   7   6     3027.12     3076.33     94.12 o 
  -2   7   6        7.42       31.40     35.54 o 
  -1   7   6        2.13       42.05     14.16 o 
   0   7   6      220.53      274.68     22.03 o 
   1   7   6      505.36      496.50     22.03 o 
   2   7   6       82.97      106.37     19.98 o 
   3   7   6        1.84       39.57     25.98 o 
   4   7   6      205.01      224.30     19.06 o 
   5   7   6        1.20       30.04     38.05 o 
   6   7   6        1.92       81.09     32.36 o 
 -14   8   6       14.68       91.75     40.32 o 
 -13   8   6      284.60      258.58     26.92 o 
 -12   8   6      407.86      378.27     22.53 o 
 -11   8   6      585.71      465.87     23.75 o 
 -10   8   6      111.43      124.14     27.29 o 
  -9   8   6       46.76       98.77     30.72 o 
  -8   8   6      266.95      268.38     23.33 o 
  -7   8   6      186.93      223.00     27.37 o 
  -6   8   6        0.03       45.53     20.56 o 
  -5   8   6      126.56      185.47     15.15 o 
  -4   8   6      460.33      503.31     22.81 o 
  -3   8   6       91.36       88.50     20.83 o 
  -2   8   6      128.29      119.29     18.51 o 
  -1   8   6      283.26      259.31     24.53 o 
   0   8   6      163.14      188.36     22.09 o 
   1   8   6      892.13      846.45     22.78 o 
   2   8   6        0.40       77.83     25.03 o 
   3   8   6      464.90      418.25     22.97 o 
   4   8   6      163.74      150.39     22.31 o 
   5   8   6       13.64        4.24     39.21 o 
 -14   9   6       54.64       75.17     46.56 o 
 -13   9   6       13.41       17.75     44.30 o 
 -12   9   6       82.13      113.21     33.71 o 
 -11   9   6      552.69      506.94     32.44 o 
 -10   9   6      134.84      118.64     29.03 o 
  -9   9   6      109.59      145.09     20.17 o 
  -8   9   6        0.48       45.47     30.56 o 
  -7   9   6     1356.17     1274.19     35.06 o 
  -6   9   6      986.43      938.71     56.57 o 
  -5   9   6       93.46      108.11     25.83 o 
  -4   9   6      293.30      287.83     23.33 o 
  -3   9   6      103.92      115.68     23.19 o 
  -2   9   6      745.42      724.09     25.33 o 
  -1   9   6     1172.29     1129.62     38.05 o 
   0   9   6      238.64      234.56     22.04 o 
   1   9   6      169.74      263.81     36.46 o 
   2   9   6      258.50      251.76     22.13 o 
   3   9   6        0.27       32.98     26.08 o 
   4   9   6      131.00      147.90     22.13 o 
   5   9   6       12.21      109.22     26.87 o 
 -14  10   6       21.89      112.39     33.62 o 
 -13  10   6      135.57      155.09     39.62 o 
 -12  10   6       76.42      100.61     45.56 o 
 -11  10   6       88.04      135.17     35.40 o 
 -10  10   6      682.24      597.16     37.81 o 
  -9  10   6        0.23       46.74     28.39 o 
  -8  10   6       15.46       59.91     22.85 o 
  -7  10   6        0.18       26.03     19.82 o 
  -6  10   6      123.82      110.33     20.09 o 
  -5  10   6        8.63       63.84     42.05 o 
  -4  10   6      100.53      111.52     21.91 o 
  -3  10   6      435.39      440.14    103.63 o 
  -2  10   6      175.40      177.81     26.03 o 
  -1  10   6      121.32      135.92     31.39 o 
   0  10   6      671.13      611.96     25.49 o 
   1  10   6        0.68       19.40     60.07 o 
   2  10   6       35.80       69.09     51.06 o 
   3  10   6      221.28      214.23     24.97 o 
   4  10   6       50.41       72.63     21.58 o 
 -13  11   6       20.96       57.17     37.20 o 
 -12  11   6        2.10       49.06     27.90 o 
 -11  11   6       80.01      110.97     34.52 o 
 -10  11   6        9.72       55.31     27.14 o 
  -9  11   6        9.47       55.07     23.36 o 
  -8  11   6       66.43       98.00     32.78 o 
  -7  11   6        0.28       39.82     25.07 o 
  -6  11   6      377.41      379.99     28.21 o 
  -5  11   6       30.71       66.40     20.02 o 
  -4  11   6       19.81      139.56     29.06 o 
  -3  11   6      315.62      343.23     50.97 o 
  -2  11   6       33.42       43.39     25.02 o 
  -1  11   6        2.53       52.81     23.65 o 
   0  11   6      313.24      280.29     23.33 o 
   1  11   6      152.92      235.17     70.59 o 
   2  11   6       30.88      115.97     24.36 o 
 -13  12   6      172.62      156.30     37.51 o 
 -12  12   6        5.11       22.63     41.01 o 
 -11  12   6       16.21      102.07     41.01 o 
 -10  12   6       17.73       57.07     50.06 o 
  -9  12   6       51.32       92.46     30.18 o 
  -8  12   6       17.07       45.79     24.66 o 
  -7  12   6      357.30      339.34     32.24 o 
  -6  12   6        3.13       34.06     31.12 o 
  -5  12   6       93.03      118.86     25.78 o 
  -4  12   6       19.57       80.04     45.06 o 
  -3  12   6      110.25      165.44     28.49 o 
  -2  12   6        3.09       48.61     26.92 o 
  -1  12   6       42.91       48.56     42.55 o 
   0  12   6        3.52       68.08     28.52 o 
   1  12   6       29.68       53.67     27.43 o 
 -12  13   6       39.23       65.22     35.63 o 
 -11  13   6        2.04       48.20     49.62 o 
 -10  13   6       30.78       78.72     23.99 o 
  -9  13   6       41.72       74.77     28.29 o 
  -8  13   6        1.11       52.37     28.51 o 
  -7  13   6      545.57      543.40     30.93 o 
  -6  13   6        3.60       34.19     38.05 o 
  -5  13   6      249.92      297.21     25.13 o 
  -4  13   6       58.72      157.63     59.57 o 
  -3  13   6       10.42       33.73     30.92 o 
  -2  13   6       45.25      102.13     74.09 o 
  -1  13   6      326.82      408.51     94.12 o 
 -11  14   6       18.04       48.88     28.17 o 
 -10  14   6       70.55      113.96     24.24 o 
  -9  14   6       21.52       76.09     61.08 o 
  -8  14   6      237.57      246.27     37.60 o 
  -7  14   6       88.61       81.17     39.55 o 
  -6  14   6      270.56      239.21     24.53 o 
  -5  14   6      155.43      204.59     27.91 o 
  -4  14   6       48.39      127.31     29.74 o 
  -3  14   6        4.43      123.15     81.10 o 
  -7  15   6      156.16      121.69     28.51 o 
   3 -15   7       19.08       91.48     38.25 o 
   4 -15   7        1.14       60.04     31.77 o 
  -1 -14   7       21.59       59.47     34.59 o 
   0 -14   7       34.84      110.74     44.05 o 
   1 -14   7      146.61      149.39     31.27 o 
   2 -14   7      236.23      229.84     30.79 o 
   3 -14   7       42.27      156.88     50.56 o 
   4 -14   7        4.66       33.71     34.12 o 
   5 -14   7       14.50       89.11     47.89 o 
   6 -14   7       90.74      158.20     38.05 o 
   7 -14   7        6.65       55.96     34.52 o 
  -3 -13   7       36.22       94.69     32.97 o 
  -2 -13   7      205.44      195.20     32.36 o 
  -1 -13   7      177.53      146.20     28.51 o 
   0 -13   7       52.73      108.87     28.32 o 
   1 -13   7      135.21      247.28     37.05 o 
   2 -13   7       32.03       80.41     54.57 o 
   3 -13   7      147.77      132.42     33.13 o 
   4 -13   7      153.34      251.55     74.59 o 
   5 -13   7       27.55       93.17     31.64 o 
   6 -13   7       12.30      133.07     53.49 o 
   7 -13   7      210.42      290.92     43.12 o 
   8 -13   7        3.86       63.17     27.55 o 
   9 -13   7        5.37       56.04     22.41 o 
  -4 -12   7      236.56      261.76     21.98 o 
  -3 -12   7      308.15      311.07     34.04 o 
  -2 -12   7      388.39      356.18     78.60 o 
  -1 -12   7      285.53      373.60     39.05 o 
   0 -12   7      448.02      365.21     29.41 o 
   1 -12   7       59.32      100.83     27.74 o 
   2 -12   7       96.24      134.15     39.39 o 
   3 -12   7      354.22      404.08     30.14 o 
   4 -12   7        5.16       81.37     28.94 o 
   5 -12   7      678.83      652.97     41.05 o 
   6 -12   7      185.60      235.59     26.87 o 
   7 -12   7        9.87       62.14     54.57 o 
   8 -12   7       95.35      151.58     37.55 o 
   9 -12   7       86.90      117.65     50.06 o 
  -6 -11   7        5.51       19.63     33.81 o 
  -5 -11   7      193.60      184.97     42.57 o 
  -4 -11   7      326.86      381.39     37.05 o 
  -3 -11   7        0.26       81.45     29.96 o 
  -2 -11   7        7.44       31.98     23.24 o 
  -1 -11   7      359.06      369.98     26.08 o 
   0 -11   7      413.30      416.78     27.69 o 
   1 -11   7      779.04      728.00     28.83 o 
   2 -11   7        9.00       89.77     30.04 o 
   3 -11   7      752.97      792.57     44.56 o 
   4 -11   7      117.52      132.22     26.58 o 
   5 -11   7      239.51      303.53     24.85 o 
   6 -11   7      238.94      261.53     25.62 o 
   7 -11   7       76.80      115.40     32.87 o 
   8 -11   7        8.44       26.99     26.70 o 
   9 -11   7      727.74      612.26     20.50 o 
  10 -11   7      158.55      138.91     19.02 o 
  -7 -10   7       70.47      140.19     55.09 o 
  -6 -10   7      175.23      191.03     52.14 o 
  -5 -10   7        0.68       11.60     48.56 o 
  -4 -10   7       53.86       76.53     25.66 o 
  -3 -10   7      302.70      362.03     46.56 o 
  -2 -10   7        6.37       32.68     22.29 o 
  -1 -10   7      169.96      126.58     41.05 o 
   0 -10   7      767.53      705.72     24.63 o 
   1 -10   7      169.34      239.30     79.10 o 
   2 -10   7       10.33       34.09     22.23 o 
   3 -10   7       81.85       83.10     29.04 o 
   4 -10   7       56.00      120.41     39.55 o 
   5 -10   7      551.09      543.29     52.06 o 
   6 -10   7       66.24       95.55     17.74 o 
   7 -10   7      148.35      184.39     56.57 o 
   8 -10   7       48.29       38.83     18.02 o 
   9 -10   7      108.84      103.55     21.53 o 
  10 -10   7       14.28       44.92     27.03 o 
  -8  -9   7       18.39       65.99     38.52 o 
  -7  -9   7        1.95       53.03     35.93 o 
  -6  -9   7       47.01       76.27     45.56 o 
  -5  -9   7       85.82      134.84     30.50 o 
  -4  -9   7      191.73      195.53     27.69 o 
  -3  -9   7       93.44      143.65     28.54 o 
  -2  -9   7      118.37      126.23     39.05 o 
  -1  -9   7     2988.84     2816.75    104.13 o 
   0  -9   7     1050.57      973.43     23.89 o 
   1  -9   7      329.65      308.17     21.37 o 
   2  -9   7        9.99       44.05     56.07 o 
   3  -9   7        0.70       49.06     25.03 o 
   4  -9   7       49.28       81.70     19.77 o 
   5  -9   7      394.81      421.52     48.06 o 
   6  -9   7      204.25      200.53     16.29 o 
   7  -9   7      175.39      167.96     24.77 o 
   8  -9   7       93.40       80.62     13.52 o 
   9  -9   7        6.17       32.37     29.55 o 
  10  -9   7        8.58       30.35     33.19 o 
  11  -9   7        0.12       60.59     32.69 o 
  -9  -8   7       66.48       97.33     41.54 o 
  -8  -8   7        0.87       41.08     32.07 o 
  -7  -8   7       59.57      111.12     55.48 o 
  -6  -8   7       77.70      133.59     34.06 o 
  -5  -8   7      139.82      193.24     29.63 o 
  -4  -8   7      294.65      303.62     38.55 o 
  -3  -8   7       99.00      120.93     20.66 o 
  -2  -8   7      125.07      141.92     19.82 o 
  -1  -8   7       23.51       81.43     26.03 o 
   0  -8   7       78.36       89.40     22.89 o 
   1  -8   7      317.81      302.91     21.66 o 
   2  -8   7       21.41       48.43     27.96 o 
   3  -8   7      197.83      224.14     24.51 o 
   4  -8   7       85.05      108.65     24.42 o 
   5  -8   7      283.17      327.57     16.33 o 
   6  -8   7       77.34       93.10     19.52 o 
   7  -8   7        6.38       34.45     12.00 o 
   8  -8   7        0.68       55.85     27.23 o 
   9  -8   7        5.88       48.11     33.28 o 
  10  -8   7      132.34      209.78     56.07 o 
  11  -8   7       11.16       45.06     30.77 o 
  -9  -7   7        1.44       48.27     36.77 o 
  -8  -7   7       28.77       43.67     27.89 o 
  -7  -7   7       79.69       97.28     36.77 o 
  -6  -7   7      246.13      244.13     39.96 o 
  -5  -7   7       83.80      125.51     27.03 o 
  -4  -7   7      233.90      246.32     27.91 o 
  -3  -7   7        0.89       29.99     21.30 o 
  -2  -7   7        6.31       90.06     20.20 o 
  -1  -7   7      740.84      708.88     23.03 o 
   0  -7   7       57.71       51.12     16.48 o 
   1  -7   7      100.28      113.80     16.66 o 
   2  -7   7        1.49       40.59     19.02 o 
   3  -7   7      400.82      439.88     15.00 o 
   4  -7   7      346.76      346.80     32.04 o 
   5  -7   7      317.76      312.86     25.53 o 
   6  -7   7        1.47       16.35     10.75 o 
   7  -7   7       21.69       35.84     22.41 o 
   8  -7   7      235.73      198.30     37.52 o 
   9  -7   7      102.68      114.71     28.32 o 
  10  -7   7       36.27      115.11     31.54 o 
  11  -7   7       35.13      130.67     55.88 o 
 -10  -6   7        2.09       52.49     33.64 o 
  -9  -6   7       63.22       89.44     35.82 o 
  -8  -6   7       91.33      129.03     38.95 o 
  -7  -6   7      415.58      401.36     42.91 o 
  -6  -6   7       50.39       80.37     32.85 o 
  -5  -6   7       11.75       39.38     18.04 o 
  -4  -6   7       16.36       15.25     28.81 o 
  -3  -6   7      863.83      857.06     31.60 o 
  -2  -6   7       47.82       68.42     16.29 o 
  -1  -6   7      633.62      603.46     30.54 o 
   0  -6   7      539.62      550.34     21.03 o 
   1  -6   7      612.16      665.48     17.52 o 
   2  -6   7        0.26       37.31     14.45 o 
   3  -6   7       23.23       55.19     24.03 o 
   4  -6   7      153.53      182.01     17.66 o 
   5  -6   7       20.44       56.21     37.05 o 
   6  -6   7        0.01       18.14     15.93 o 
   7  -6   7      759.99      656.45     74.09 o 
   8  -6   7      122.66      237.72     43.55 o 
   9  -6   7      804.62      711.19     30.27 o 
  10  -6   7        0.09       21.88     24.42 o 
  11  -6   7      103.05      200.13     78.10 o 
 -11  -5   7        1.01       47.33     38.13 o 
 -10  -5   7      116.34      148.63     34.64 o 
  -9  -5   7        2.15       71.09     39.65 o 
  -8  -5   7      170.89      208.10     51.09 o 
  -7  -5   7      135.50      215.19     36.76 o 
  -6  -5   7       79.94       87.12     25.32 o 
  -5  -5   7      258.36      236.70     24.24 o 
  -4  -5   7       22.84       50.08     24.95 o 
  -3  -5   7       84.51       83.10     24.99 o 
  -2  -5   7        9.87       33.07     22.57 o 
  -1  -5   7      608.41      627.88     18.78 o 
   0  -5   7       91.08      110.90     15.13 o 
   1  -5   7     2564.78     2377.94     18.08 o 
   2  -5   7      402.30      426.81     17.52 o 
   3  -5   7       25.43       31.57     10.55 o 
   4  -5   7        3.66       21.22      9.74 o 
   5  -5   7      110.04      133.12      7.94 o 
   6  -5   7       48.50       62.45     20.64 o 
   7  -5   7      421.36      408.87     30.32 o 
   8  -5   7        2.33        3.21     23.58 o 
   9  -5   7       99.88      103.57     37.05 o 
  10  -5   7        3.50       28.66     31.01 o 
  11  -5   7       29.94      122.85     52.74 o 
 -11  -4   7      254.11      294.41     40.61 o 
 -10  -4   7      168.15      197.73     31.34 o 
  -9  -4   7       50.19       74.87     48.06 o 
  -8  -4   7        6.89       32.04     49.06 o 
  -7  -4   7       69.02       75.68     35.92 o 
  -6  -4   7      286.22      283.50     29.96 o 
  -5  -4   7      342.87      383.16     32.39 o 
  -4  -4   7        9.10       27.27     17.96 o 
  -3  -4   7      197.71      245.58     25.83 o 
  -2  -4   7      257.09      312.37     28.35 o 
  -1  -4   7       23.50       31.19     14.70 o 
   0  -4   7      492.51      491.94     11.97 o 
   1  -4   7       62.46      103.10     17.52 o 
   2  -4   7      309.01      352.44     25.03 o 
   3  -4   7       66.30       96.33     19.02 o 
   4  -4   7     1421.89     1471.83     62.08 o 
   5  -4   7       11.88       31.04     37.05 o 
   6  -4   7      286.92      271.15     18.96 o 
   7  -4   7       61.78       96.95     23.18 o 
   8  -4   7     1065.60      969.64     24.30 o 
   9  -4   7        7.33      101.13     48.06 o 
  10  -4   7        7.75       63.24     27.58 o 
  11  -4   7       16.95       77.92     45.06 o 
 -12  -3   7       52.83      121.06     31.31 o 
 -11  -3   7       13.72       77.02     28.02 o 
 -10  -3   7        4.03       32.04     29.55 o 
  -9  -3   7      246.12      257.91     25.46 o 
  -8  -3   7      154.48      181.45     34.82 o 
  -7  -3   7       87.72      109.79     20.99 o 
  -6  -3   7      328.29      356.22     36.63 o 
  -5  -3   7      736.29      745.15     33.25 o 
  -4  -3   7        0.09       18.25     18.75 o 
  -3  -3   7     6536.78     6889.54     47.63 o 
  -2  -3   7       78.31      153.54     25.37 o 
  -1  -3   7      972.76      972.86     16.50 o 
   0  -3   7      243.75      305.40     12.88 o 
   1  -3   7     1240.23     1201.05     12.34 o 
   2  -3   7        7.70        5.58      8.88 o 
   3  -3   7        0.00       21.03     24.03 o 
   4  -3   7      875.76      860.07     56.07 o 
   5  -3   7      169.34      150.77     16.98 o 
   6  -3   7       16.76       51.64     59.07 o 
   7  -3   7      266.92      325.99     35.71 o 
   8  -3   7       72.94      133.44     26.42 o 
   9  -3   7      597.34      593.44     34.04 o 
  10  -3   7        2.66       82.76     31.18 o 
  11  -3   7       63.39       85.48     31.96 o 
 -13  -2   7      276.83      281.35     57.07 o 
 -12  -2   7      168.93      169.25     27.66 o 
 -11  -2   7       15.77      115.19     38.05 o 
 -10  -2   7       31.36        7.82     28.75 o 
  -9  -2   7     1854.58     1776.80     26.14 o 
  -8  -2   7     1888.98     1718.20     55.57 o 
  -7  -2   7      276.51      299.55     27.04 o 
  -6  -2   7      201.70      215.80     19.82 o 
  -5  -2   7       20.22       35.71     18.96 o 
  -4  -2   7      287.12      263.59     27.53 o 
  -3  -2   7      607.98      642.09     25.94 o 
  -2  -2   7      117.81      182.99     16.82 o 
  -1  -2   7      429.62      460.77     19.73 o 
   0  -2   7      241.82      249.31     10.55 o 
   1  -2   7      747.03      743.93     13.02 o 
   2  -2   7      372.50      369.46     25.03 o 
   3  -2   7     1227.14     1287.60     68.08 o 
   4  -2   7       62.70       50.06     32.04 o 
   5  -2   7      496.69      472.96     20.53 o 
   6  -2   7        3.44       31.18     22.53 o 
   7  -2   7      464.16      505.20     22.86 o 
   8  -2   7       18.69       55.68     36.73 o 
   9  -2   7        5.75       35.41     26.03 o 
  10  -2   7      634.52      595.47     46.56 o 
 -13  -1   7        6.77       50.65     33.05 o 
 -12  -1   7        1.95       28.03     46.06 o 
 -11  -1   7      176.95      207.23     28.59 o 
 -10  -1   7        0.04       47.06     39.65 o 
  -9  -1   7       52.77       60.29     22.74 o 
  -8  -1   7      278.02      295.28     42.55 o 
  -7  -1   7      874.71      833.96     33.49 o 
  -6  -1   7      524.19      554.30     17.33 o 
  -5  -1   7     1213.62     1102.49     17.74 o 
  -4  -1   7     1548.61     1652.80     42.05 o 
  -3  -1   7     8290.02     8620.48     43.05 o 
  -2  -1   7     6722.84     7560.59     88.11 o 
  -1  -1   7     1139.24     1317.42     25.07 o 
   0  -1   7      555.66      603.75     24.03 o 
   1  -1   7     4387.06     4173.19     79.10 o 
   2  -1   7      541.76      503.63     40.05 o 
   3  -1   7     1275.93     1175.46     30.04 o 
   4  -1   7       17.00       35.04     28.03 o 
   5  -1   7      725.01      776.03     21.84 o 
   6  -1   7        0.25       46.00     19.14 o 
   7  -1   7       95.60      113.00     20.20 o 
   8  -1   7       73.33      110.46     37.05 o 
   9  -1   7      425.11      459.09     25.47 o 
  10  -1   7      371.87      400.29     49.06 o 
 -13   0   7       48.21       94.99     34.57 o 
 -12   0   7      130.08      200.59     40.55 o 
 -11   0   7      797.05      763.25     27.23 o 
 -10   0   7      617.24      642.55     28.54 o 
  -9   0   7      198.80      215.71     21.88 o 
  -8   0   7      616.84      662.79     24.53 o 
  -7   0   7      773.52      814.69     21.25 o 
  -6   0   7     1592.11     1524.63     23.53 o 
  -5   0   7       52.24       62.61     14.50 o 
  -4   0   7     1978.67     1912.16     18.43 o 
  -3   0   7      529.34      603.68     14.76 o 
  -2   0   7        6.51       29.04     11.28 o 
  -1   0   7     1455.59     1574.25     69.09 o 
   0   0   7       80.76       58.07     40.05 o 
   1   0   7     2339.37     2307.87     39.05 o 
   2   0   7      365.62      417.52     34.04 o 
   3   0   7       12.98       29.04     25.03 o 
   4   0   7      662.79      629.38     19.51 o 
   5   0   7       57.35       95.71     39.05 o 
   6   0   7      262.41      265.01     37.29 o 
   7   0   7       80.91       77.51     24.30 o 
   8   0   7        4.32       22.69     34.29 o 
   9   0   7        0.07       28.99     25.40 o 
  10   0   7        0.01       60.88     28.90 o 
 -14   1   7        1.82       46.72     32.90 o 
 -13   1   7       13.30       59.68     41.85 o 
 -12   1   7        0.52       48.25     26.07 o 
 -11   1   7      117.72      133.52     26.35 o 
 -10   1   7      289.59      233.31     42.05 o 
  -9   1   7      524.97      492.61     72.09 o 
  -8   1   7     2758.18     2458.08     27.05 o 
  -7   1   7       26.62       51.20     17.13 o 
  -6   1   7       79.42       88.94     29.54 o 
  -5   1   7      247.16      256.12     12.37 o 
  -4   1   7      723.72      660.82     26.53 o 
  -3   1   7     1437.97     1428.43     19.02 o 
  -2   1   7     6874.00     7271.05    243.80 o 
  -1   1   7      478.28      617.77     41.05 o 
   0   1   7     2131.33     2305.87     30.04 o 
   1   1   7      557.85      592.43     14.57 o 
   2   1   7       71.53       75.45     13.68 o 
   3   1   7      348.84      389.80     25.94 o 
   4   1   7        8.33       25.03     17.41 o 
   5   1   7      204.08      215.14     28.29 o 
   6   1   7      793.81      743.28     27.58 o 
   7   1   7       64.66      108.03     19.05 o 
   8   1   7      235.46      188.75     22.86 o 
   9   1   7        9.03       66.30     26.54 o 
 -14   2   7      198.83      224.11     84.10 o 
 -13   2   7       21.98      145.95     38.05 o 
 -12   2   7       63.69      148.60     34.04 o 
 -11   2   7       31.41       51.22     41.70 o 
 -10   2   7       23.53       54.18     25.89 o 
  -9   2   7       32.46       67.44     21.63 o 
  -8   2   7       62.45       83.10     37.05 o 
  -7   2   7     1411.21     1294.75     57.07 o 
  -6   2   7      796.75      811.84     40.55 o 
  -5   2   7       72.07      114.97     16.01 o 
  -4   2   7       82.74      101.23     12.44 o 
  -3   2   7      145.97       95.56     31.04 o 
  -2   2   7     3111.36     3106.17     15.88 o 
  -1   2   7       44.38       50.04     11.33 o 
   0   2   7      954.64      989.48     24.79 o 
   1   2   7      200.83      210.63     21.52 o 
   2   2   7      220.97      234.08     16.57 o 
   3   2   7       56.86       59.80     26.92 o 
   4   2   7       23.70       39.47     17.82 o 
   5   2   7      625.46      600.81     34.29 o 
   6   2   7       48.72       50.81     25.22 o 
   7   2   7      366.45      347.08     29.27 o 
   8   2   7       61.35       92.57     28.25 o 
   9   2   7      182.51      191.59     35.10 o 
 -14   3   7       12.50       76.06     29.07 o 
 -13   3   7        4.54       44.46     25.74 o 
 -12   3   7      156.36      192.12     29.74 o 
 -11   3   7      540.10      513.90     25.56 o 
 -10   3   7      230.08      250.15     32.20 o 
  -9   3   7      495.68      492.12     33.58 o 
  -8   3   7      228.44      227.75     19.70 o 
  -7   3   7      124.20      120.44     34.54 o 
  -6   3   7     1234.04     1164.17     23.03 o 
  -5   3   7      615.92      607.31     19.73 o 
  -4   3   7        8.26       29.66     15.52 o 
  -3   3   7      692.94      703.87     15.93 o 
  -2   3   7      407.89      349.10     13.64 o 
  -1   3   7      965.38     1102.10     21.53 o 
   0   3   7      375.31      413.71     20.02 o 
   1   3   7      142.06      162.95     17.76 o 
   2   3   7       31.88       44.38     13.06 o 
   3   3   7      589.35      610.62     31.50 o 
   4   3   7       16.56       36.08     22.85 o 
   5   3   7        6.15       13.17     31.21 o 
   6   3   7        1.52       13.58     19.51 o 
   7   3   7      102.71      104.59     28.29 o 
   8   3   7       19.35       56.93     30.93 o 
 -14   4   7        5.36       29.21     37.93 o 
 -13   4   7      275.10      249.71     35.91 o 
 -12   4   7        4.44       27.17     27.41 o 
 -11   4   7       19.43       79.96     31.48 o 
 -10   4   7       14.74       36.64     20.08 o 
  -9   4   7        0.25       20.99     16.61 o 
  -8   4   7       16.41       47.94     42.08 o 
  -7   4   7        0.33       14.30     25.37 o 
  -6   4   7      756.85      724.99     15.15 o 
  -5   4   7       80.38      119.75     12.01 o 
  -4   4   7      510.01      513.82     13.02 o 
  -3   4   7     1097.62      989.20     24.03 o 
  -2   4   7       36.76       53.95     17.23 o 
  -1   4   7       91.12      109.50     13.23 o 
   0   4   7      477.61      420.40     17.58 o 
   1   4   7      382.09      375.06     29.24 o 
   2   4   7      570.16      576.27     39.18 o 
   3   4   7       32.39       41.55     19.67 o 
   4   4   7       54.34       59.55     19.95 o 
   5   4   7        3.39       31.12     19.19 o 
   6   4   7       28.34       50.63     22.94 o 
   7   4   7      457.58      366.90     31.54 o 
   8   4   7      144.27       70.09     50.06 o 
 -14   5   7        3.99       30.83     25.91 o 
 -13   5   7        6.89       56.84     50.17 o 
 -12   5   7      277.82      276.82     35.50 o 
 -11   5   7       68.98      101.18     33.49 o 
 -10   5   7        0.01       24.47     24.66 o 
  -9   5   7        1.49       29.48     17.66 o 
  -8   5   7       66.27       66.78     15.02 o 
  -7   5   7       10.38       31.60     12.23 o 
  -6   5   7      780.59      793.59     39.55 o 
  -5   5   7      395.19      399.43     21.20 o 
  -4   5   7       62.11       87.75     23.56 o 
  -3   5   7      302.77      285.25     18.29 o 
  -2   5   7        5.55       15.34     14.92 o 
  -1   5   7      483.16      443.94     12.97 o 
   0   5   7     1792.57     1688.50     28.03 o 
   1   5   7      641.82      268.41    305.88 o 
   2   5   7      314.69      341.09     22.03 o 
   3   5   7      187.25      194.59     37.05 o 
   4   5   7      261.57      271.99     19.21 o 
   5   5   7        2.11       31.39     26.54 o 
   6   5   7        6.05       54.19     25.56 o 
   7   5   7       18.25       44.80     15.36 o 
 -14   6   7       75.88       83.61     31.21 o 
 -13   6   7       15.25      101.13     57.97 o 
 -12   6   7       71.75      119.70     32.58 o 
 -11   6   7      300.96      282.97     29.50 o 
 -10   6   7        0.11       27.57     24.58 o 
  -9   6   7       55.12       87.71     19.43 o 
  -8   6   7      108.42      115.22     17.76 o 
  -7   6   7       68.76       85.82     21.63 o 
  -6   6   7      282.65      337.44     21.48 o 
  -5   6   7       57.26       58.30     20.39 o 
  -4   6   7      116.80      121.70     17.25 o 
  -3   6   7        5.92       21.93     20.90 o 
  -2   6   7      137.50      126.45     15.74 o 
  -1   6   7      280.68      276.28     17.26 o 
   0   6   7      176.59      230.76     18.64 o 
   1   6   7      160.24      237.72     35.04 o 
   2   6   7      810.95      740.08     18.93 o 
   3   6   7        0.43       23.50     14.55 o 
   4   6   7      170.57      168.50     21.03 o 
   5   6   7       12.50       38.34     18.89 o 
   6   6   7        3.26       48.55     16.36 o 
   7   6   7       17.67      107.13     40.05 o 
 -14   7   7        0.01       51.82     40.17 o 
 -13   7   7       17.97       59.07     58.07 o 
 -12   7   7       67.87       92.70     30.91 o 
 -11   7   7      240.48      207.90     23.58 o 
 -10   7   7      111.22      113.33     33.57 o 
  -9   7   7      250.78      266.75     22.23 o 
  -8   7   7        9.93       51.28     36.68 o 
  -7   7   7      596.16      559.95     28.12 o 
  -6   7   7      723.67      699.38     25.55 o 
  -5   7   7     1028.76     1065.52     29.11 o 
  -4   7   7       11.85       29.21     20.74 o 
  -3   7   7       26.08       41.29     14.50 o 
  -2   7   7      335.16      343.56     35.32 o 
  -1   7   7      187.72      198.16     19.61 o 
   0   7   7      212.64      208.31     18.15 o 
   1   7   7     1324.84     1220.27     43.55 o 
   2   7   7        0.14       37.69     18.71 o 
   3   7   7       25.43       53.83     35.54 o 
   4   7   7      860.77      749.08     31.54 o 
   5   7   7       15.57       35.25     19.84 o 
   6   7   7       28.10       47.81     23.03 o 
 -14   8   7       71.77       99.46     31.27 o 
 -13   8   7       23.44       68.08     33.04 o 
 -12   8   7      217.45      199.93     37.13 o 
 -11   8   7      589.38      419.29     29.07 o 
 -10   8   7      292.67      292.23     40.55 o 
  -9   8   7       30.15       50.83     25.47 o 
  -8   8   7      379.95      403.65     28.84 o 
  -7   8   7       43.63       81.94     35.60 o 
  -6   8   7        6.81       30.52     20.74 o 
  -5   8   7      391.03      366.02     30.54 o 
  -4   8   7       14.91       62.33     24.51 o 
  -3   8   7      170.35      176.03     22.89 o 
  -2   8   7      141.38      216.36     45.56 o 
  -1   8   7       20.49       50.06     44.05 o 
   0   8   7      310.50      304.55     20.56 o 
   1   8   7      346.07      314.63     21.88 o 
   2   8   7      895.00      834.05     23.36 o 
   3   8   7      135.29      161.89     21.66 o 
   4   8   7        0.63       32.99     20.17 o 
   5   8   7       83.59      115.56     22.70 o 
 -14   9   7        1.23       55.73     39.96 o 
 -13   9   7      134.75      176.61     30.14 o 
 -12   9   7        9.93       35.27     25.37 o 
 -11   9   7       26.93       92.78     36.66 o 
 -10   9   7       50.69       73.59     24.07 o 
  -9   9   7      206.95      261.42     28.19 o 
  -8   9   7       65.00       92.59     25.16 o 
  -7   9   7      121.88      172.37     23.49 o 
  -6   9   7      337.32      377.53     31.39 o 
  -5   9   7        4.10       37.15     20.20 o 
  -4   9   7      365.65      381.10     33.87 o 
  -3   9   7      139.63      156.37     17.52 o 
  -2   9   7        3.59       53.07     40.36 o 
  -1   9   7      192.11      221.07     19.95 o 
   0   9   7      144.40      164.05     20.92 o 
   1   9   7       37.34       73.57     24.72 o 
   2   9   7      146.72      178.69     28.19 o 
   3   9   7        0.12       57.23     28.65 o 
   4   9   7        0.75       77.10     56.07 o 
 -14  10   7       12.81       36.28     31.02 o 
 -13  10   7       92.26      103.65     29.22 o 
 -12  10   7       45.55       78.67     30.06 o 
 -11  10   7       71.97       76.44     30.42 o 
 -10  10   7      458.62      444.92     22.04 o 
  -9  10   7     1047.57      978.11     30.85 o 
  -8  10   7       14.70       71.83     31.36 o 
  -7  10   7       38.50       91.66     22.30 o 
  -6  10   7      579.58      555.43     24.07 o 
  -5  10   7        5.69       27.54     24.85 o 
  -4  10   7      299.87      263.52     27.58 o 
  -3  10   7        5.28       63.19     41.55 o 
  -2  10   7      243.80      225.28     41.05 o 
  -1  10   7      120.94      143.84     27.78 o 
   0  10   7       23.29       46.94     26.37 o 
   1  10   7       34.16       74.09     31.04 o 
   2  10   7      238.20      224.43     26.66 o 
   3  10   7       28.81      128.35     30.54 o 
 -13  11   7      261.09      287.53     43.47 o 
 -12  11   7        3.09       16.78     37.23 o 
 -11  11   7       21.32       71.09     32.59 o 
 -10  11   7        8.70       44.81     21.83 o 
  -9  11   7      555.35      544.56     29.07 o 
  -8  11   7      454.74      429.40     28.62 o 
  -7  11   7        1.08       42.09     25.13 o 
  -6  11   7       78.03       88.68     22.09 o 
  -5  11   7      107.39      171.85     47.06 o 
  -4  11   7      147.83      150.19     25.74 o 
  -3  11   7      223.67      258.20     30.54 o 
  -2  11   7      133.50      134.99     37.40 o 
  -1  11   7       62.16      156.94     47.08 o 
   0  11   7        4.10       64.08     53.07 o 
   1  11   7       12.89       32.17     28.33 o 
   2  11   7       96.95      101.13     37.05 o 
 -13  12   7       14.47       87.90     35.00 o 
 -12  12   7       55.75       54.03     34.91 o 
 -11  12   7        0.05       53.07     34.69 o 
 -10  12   7      352.10      323.59     42.91 o 
  -9  12   7      468.61      456.81     35.54 o 
  -8  12   7       36.25       57.13     27.16 o 
  -7  12   7      346.29      341.42     27.37 o 
  -6  12   7       72.49      139.66     37.34 o 
  -5  12   7       18.99       85.37     40.74 o 
  -4  12   7      455.97      459.49     31.07 o 
  -3  12   7      121.20      146.59     67.58 o 
  -2  12   7       41.60       94.78     31.16 o 
  -1  12   7      262.02      302.97     33.84 o 
   0  12   7        7.52       44.46     27.43 o 
 -12  13   7       37.69       61.55     34.25 o 
 -11  13   7       90.88      107.72     42.60 o 
 -10  13   7        2.90       52.75     34.33 o 
  -9  13   7       23.69       61.72     30.05 o 
  -8  13   7       75.93       75.93     25.83 o 
  -7  13   7      107.83      151.07     42.05 o 
  -6  13   7      129.89      127.25     29.38 o 
  -5  13   7       44.26      110.14     38.05 o 
  -4  13   7      245.86      237.09     23.81 o 
  -3  13   7        4.54       88.26     56.07 o 
  -2  13   7       85.46      169.13     71.09 o 
  -1  13   7      204.82      164.44     34.11 o 
 -10  14   7       30.28       72.78     27.22 o 
  -9  14   7      216.52      207.01     33.07 o 
  -8  14   7      305.89      268.16     26.54 o 
  -7  14   7       10.18       57.63     26.54 o 
  -6  14   7       38.50      151.44     28.67 o 
  -5  14   7       75.27       61.30     30.08 o 
  -4  14   7       15.32      133.79     52.20 o 
   0 -14   8        0.05       96.05     59.82 o 
   1 -14   8       52.11      111.63     35.79 o 
   2 -14   8      180.77      227.39     34.57 o 
   3 -14   8        6.67       79.50     30.04 o 
   4 -14   8       38.93       65.08     54.07 o 
   5 -14   8       24.20       93.12     50.06 o 
   6 -14   8       19.23       97.12    110.14 o 
  -2 -13   8       95.07      213.25     49.56 o 
  -1 -13   8      125.14      199.25     34.87 o 
   0 -13   8       58.37       59.38     39.67 o 
   1 -13   8        6.59       40.00     33.31 o 
   2 -13   8        0.12       23.43     31.33 o 
   3 -13   8       34.78       79.48     29.46 o 
   4 -13   8       16.07       55.07     67.08 o 
   5 -13   8        3.51       10.01     56.07 o 
   6 -13   8      244.64      250.89     24.99 o 
   7 -13   8       51.46       70.12     23.89 o 
   8 -13   8       86.29      125.10     24.71 o 
  -4 -12   8        0.43       71.34     24.44 o 
  -3 -12   8        5.34       45.86     32.58 o 
  -2 -12   8      302.40      261.87     50.56 o 
  -1 -12   8      605.74      536.34     34.11 o 
   0 -12   8       47.71      126.02     47.60 o 
   1 -12   8       97.24       85.71     30.14 o 
   2 -12   8       32.97       71.09     58.07 o 
   3 -12   8        0.21       28.88     28.77 o 
   4 -12   8      150.60      156.09     27.45 o 
   5 -12   8        3.57        9.59     24.71 o 
   6 -12   8        2.31       40.27     22.58 o 
   7 -12   8       34.78       45.49     23.04 o 
   8 -12   8       26.57       43.75     22.58 o 
   9 -12   8       41.17       75.73     22.03 o 
  -5 -11   8      394.48      389.54     42.45 o 
  -4 -11   8       17.56       87.42     40.05 o 
  -3 -11   8        4.54       74.09     36.04 o 
  -2 -11   8      140.13      186.61     44.05 o 
  -1 -11   8      220.63      270.75     80.10 o 
   0 -11   8      240.21      258.70     29.96 o 
   1 -11   8      182.87      208.20     28.16 o 
   2 -11   8       30.53       48.66     24.99 o 
   3 -11   8       55.91       96.16     40.90 o 
   4 -11   8       63.59      116.80     22.89 o 
   5 -11   8       30.57       83.98     29.24 o 
   6 -11   8        7.53       64.14     24.63 o 
   7 -11   8       12.92       10.31     21.40 o 
   8 -11   8       55.18       70.38     18.74 o 
   9 -11   8      122.18      120.23     18.30 o 
  -7 -10   8       35.14       59.04     39.26 o 
  -6 -10   8      181.90      239.52     31.48 o 
  -5 -10   8        1.71       13.98     33.77 o 
  -4 -10   8       11.18       39.38     30.62 o 
  -3 -10   8      507.96      475.34     30.00 o 
  -2 -10   8       89.63      154.93     23.65 o 
  -1 -10   8      553.62      531.22     26.83 o 
   0 -10   8      861.97      846.21     28.03 o 
   1 -10   8        6.64       23.11     38.35 o 
   2 -10   8       73.26       99.12     28.54 o 
   3 -10   8        0.14       24.76     29.54 o 
   4 -10   8        7.89       20.73     21.07 o 
   5 -10   8      414.12      384.88     33.25 o 
   6 -10   8      774.33      692.33     26.03 o 
   7 -10   8      747.44      595.12     33.54 o 
   8 -10   8      188.09      133.29     36.55 o 
   9 -10   8        9.63       65.41     27.76 o 
  10 -10   8       29.49       95.12     82.10 o 
  -8  -9   8       72.15      101.04     61.58 o 
  -7  -9   8        3.04       50.34     38.00 o 
  -6  -9   8      103.10      151.92     39.25 o 
  -5  -9   8       65.58      100.51     29.72 o 
  -4  -9   8      358.75      365.49     23.71 o 
  -3  -9   8      921.05      961.29    108.13 o 
  -2  -9   8       22.10       83.51     26.48 o 
  -1  -9   8      754.96      715.55     47.56 o 
   0  -9   8      161.00      168.74     21.84 o 
   1  -9   8      968.58      973.74     32.04 o 
   2  -9   8       39.78       83.71     22.92 o 
   3  -9   8      199.06      203.91     35.54 o 
   4  -9   8      218.00      215.66     20.86 o 
   5  -9   8        6.29       36.35     16.49 o 
   6  -9   8        9.26       40.65     49.06 o 
   7  -9   8       94.57      128.94     20.20 o 
   8  -9   8       27.19       47.74     13.54 o 
   9  -9   8        5.37       50.06     51.06 o 
  10  -9   8        2.26       49.06     76.09 o 
  -9  -8   8      341.63      360.15     43.47 o 
  -8  -8   8      202.66      226.02     33.19 o 
  -7  -8   8        0.84       43.84     48.43 o 
  -6  -8   8       87.05      140.84     30.18 o 
  -5  -8   8        2.06       66.58     25.49 o 
  -4  -8   8      249.21      239.65     28.68 o 
  -3  -8   8      176.36      157.64     24.34 o 
  -2  -8   8       14.98       28.30     20.09 o 
  -1  -8   8      172.95      137.69     20.68 o 
   0  -8   8       90.74       94.37     20.47 o 
   1  -8   8        3.91       23.13     31.13 o 
   2  -8   8        1.32       48.28     21.03 o 
   3  -8   8      358.70      339.97     30.92 o 
   4  -8   8      884.14      798.30     18.08 o 
   5  -8   8      299.74      291.04     15.60 o 
   6  -8   8       51.96       72.83     21.81 o 
   7  -8   8     1367.94     1211.36     41.55 o 
   8  -8   8      148.53      139.98     18.16 o 
   9  -8   8       17.75      108.13     39.05 o 
  10  -8   8      176.09      235.59     32.85 o 
  -9  -7   8        2.82       18.41     32.71 o 
  -8  -7   8       42.96       65.58     51.48 o 
  -7  -7   8        4.31       42.76     39.06 o 
  -6  -7   8        0.10       54.87     31.45 o 
  -5  -7   8       31.69       64.59     21.99 o 
  -4  -7   8        3.74       46.27     37.90 o 
  -3  -7   8      276.99      293.06     28.11 o 
  -2  -7   8     1331.56     1276.53     48.06 o 
  -1  -7   8        3.68       -5.20     48.06 o 
   0  -7   8     1440.40     1357.38     22.10 o 
   1  -7   8       68.73       89.38     19.06 o 
   2  -7   8      217.04      240.36     17.91 o 
   3  -7   8      233.21      229.85     16.61 o 
   4  -7   8       14.62       45.94     14.02 o 
   5  -7   8      205.20      200.60     20.02 o 
   6  -7   8      158.89      160.72     28.03 o 
   7  -7   8      129.55      165.21     48.06 o 
   8  -7   8       85.01      111.14     33.04 o 
   9  -7   8       33.49      111.34     55.57 o 
  10  -7   8       26.03      138.16     60.58 o 
 -10  -6   8      163.21      159.32     38.64 o 
  -9  -6   8        6.57       44.87     38.72 o 
  -8  -6   8      173.01      186.21     37.48 o 
  -7  -6   8        6.20       59.23     49.12 o 
  -6  -6   8       72.55       78.71     25.37 o 
  -5  -6   8       61.27       82.26     33.68 o 
  -4  -6   8      997.81      994.25     48.06 o 
  -3  -6   8      202.72      192.16     26.70 o 
  -2  -6   8      250.50      265.81     35.54 o 
  -1  -6   8       11.25       34.45     16.83 o 
   0  -6   8       15.33       10.44     25.53 o 
   1  -6   8      925.66      957.12     23.03 o 
   2  -6   8      350.09      385.70     27.38 o 
   3  -6   8      126.46      120.72     50.56 o 
   4  -6   8        8.81       27.67     21.53 o 
   5  -6   8      190.70      187.39     16.02 o 
   6  -6   8        0.34       16.52     15.60 o 
   7  -6   8      295.53      257.32     68.08 o 
   8  -6   8      832.10      698.33     29.37 o 
   9  -6   8      143.53      182.71     50.44 o 
  10  -6   8        0.15       14.76     34.04 o 
 -11  -5   8       18.43       79.33     36.02 o 
 -10  -5   8        4.52       56.51     29.50 o 
  -9  -5   8        2.00       48.05     36.26 o 
  -8  -5   8        0.37       88.79     41.55 o 
  -7  -5   8      101.42      162.11     34.91 o 
  -6  -5   8      522.01      530.73     27.18 o 
  -5  -5   8       10.49       28.64     18.75 o 
  -4  -5   8        0.08       24.05     19.46 o 
  -3  -5   8      192.48      219.03     21.30 o 
  -2  -5   8      248.56      255.22     20.90 o 
  -1  -5   8      677.33      613.76     21.03 o 
   0  -5   8      694.14      600.75     59.07 o 
   1  -5   8       29.54       58.46     14.97 o 
   2  -5   8      165.48      206.42     19.79 o 
   3  -5   8      137.88      160.53     11.45 o 
   4  -5   8       14.72       30.18     14.82 o 
   5  -5   8       73.64       73.69     20.02 o 
   6  -5   8       44.02       59.07     86.11 o 
   7  -5   8       38.57       94.12     60.07 o 
   8  -5   8        7.84       87.29     69.59 o 
   9  -5   8      199.44      227.06     41.05 o 
  10  -5   8       24.01       86.25     56.57 o 
 -11  -4   8       28.84       90.57     27.43 o 
 -10  -4   8      218.85      227.78     34.99 o 
  -9  -4   8      434.31      429.58     35.10 o 
  -8  -4   8      151.04      160.39     42.94 o 
  -7  -4   8      370.19      362.60     41.47 o 
  -6  -4   8      308.01      298.60     27.37 o 
  -5  -4   8       78.58       66.86     19.41 o 
  -4  -4   8        0.05       43.61     29.56 o 
  -3  -4   8      325.82      341.12     23.56 o 
  -2  -4   8      897.27      894.20     35.04 o 
  -1  -4   8       67.03       74.20     34.54 o 
   0  -4   8      330.06      319.02     28.05 o 
   1  -4   8       32.95       82.41     23.53 o 
   2  -4   8        0.00       17.48     10.83 o 
   3  -4   8        7.14       31.62      9.65 o 
   4  -4   8       18.54       48.06     33.04 o 
   5  -4   8     1180.80     1131.41     33.04 o 
   6  -4   8        1.77       38.05     28.03 o 
   7  -4   8      859.72      825.45     21.52 o 
   8  -4   8        1.14       21.95     22.61 o 
   9  -4   8      564.59      510.99     37.60 o 
  10  -4   8      701.46      675.48     33.19 o 
 -12  -3   8       14.40       97.12     30.18 o 
 -11  -3   8        3.64       62.75     28.57 o 
 -10  -3   8      177.68      232.80     37.74 o 
  -9  -3   8       16.56       55.75     37.74 o 
  -8  -3   8       21.63       56.82     41.32 o 
  -7  -3   8       45.57       64.88     49.73 o 
  -6  -3   8        1.77       48.34     30.50 o 
  -5  -3   8      382.58      373.52     23.46 o 
  -4  -3   8     1303.13     1267.22     32.54 o 
  -3  -3   8       19.12       53.37     22.57 o 
  -2  -3   8     1070.24     1050.42     18.90 o 
  -1  -3   8      298.39      292.74     13.64 o 
   0  -3   8        9.71       50.35     16.07 o 
   1  -3   8      171.91      199.25     11.94 o 
   2  -3   8      182.90      197.25     26.03 o 
   3  -3   8      499.01      465.58     55.07 o 
   4  -3   8      432.06      429.53     33.04 o 
   5  -3   8      509.25      494.62     29.04 o 
   6  -3   8       18.47       68.08     31.04 o 
   7  -3   8       17.12       60.41     23.28 o 
   8  -3   8       67.30       95.02     27.03 o 
   9  -3   8       33.88       58.22     43.55 o 
  10  -3   8      180.59      230.31     27.38 o 
 -12  -2   8       73.86       81.55     30.78 o 
 -11  -2   8     1470.27     1494.21     56.57 o 
 -10  -2   8      763.01      697.81     38.55 o 
  -9  -2   8        5.42       28.51     18.04 o 
  -8  -2   8       28.95       70.58     22.10 o 
  -7  -2   8      108.19      127.51     29.72 o 
  -6  -2   8      298.92      342.35     23.00 o 
  -5  -2   8      123.70      133.61     19.23 o 
  -4  -2   8       13.55       36.04     20.16 o 
  -3  -2   8       48.36       62.08     13.79 o 
  -2  -2   8      281.27      274.43     16.24 o 
  -1  -2   8       15.70       28.84     10.82 o 
   0  -2   8      243.75      204.25     17.02 o 
   1  -2   8      666.21      674.84     51.06 o 
   2  -2   8     1423.98     1447.80     36.04 o 
   3  -2   8      285.90      277.35     56.07 o 
   4  -2   8     5200.21     5150.41     99.12 o 
   5  -2   8       36.57       55.07     23.03 o 
   6  -2   8       29.19       55.07     30.04 o 
   7  -2   8     1074.86     1111.61     45.06 o 
   8  -2   8      100.44      100.08     22.23 o 
   9  -2   8        4.21       38.88     24.44 o 
  10  -2   8       34.25       62.74     28.66 o 
 -13  -1   8      141.77      158.44     38.55 o 
 -12  -1   8       66.20      133.00     29.62 o 
 -11  -1   8       49.49       97.32     25.02 o 
 -10  -1   8       91.54      159.92     25.68 o 
  -9  -1   8      164.23      182.42     38.23 o 
  -8  -1   8       83.25      106.12     20.41 o 
  -7  -1   8      416.17      394.56     30.03 o 
  -6  -1   8     1902.80     1736.21     46.56 o 
  -5  -1   8       45.12       55.00     14.40 o 
  -4  -1   8      242.37      265.58     15.93 o 
  -3  -1   8     3360.04     3709.46     32.54 o 
  -2  -1   8     3757.30     4077.48     23.04 o 
  -1  -1   8      299.34      316.39     32.04 o 
   0  -1   8     1984.73     2028.52     50.06 o 
   1  -1   8      266.48      299.37     37.05 o 
   2  -1   8       39.92       46.06     38.05 o 
   3  -1   8      809.07      783.98     36.04 o 
   4  -1   8       55.77       71.09     19.02 o 
   5  -1   8      113.81      109.14     26.03 o 
   6  -1   8      195.77      228.28     29.04 o 
   7  -1   8      265.13      267.27     27.04 o 
   8  -1   8        4.24       26.09     21.83 o 
   9  -1   8      608.87      539.20     38.00 o 
  10  -1   8      426.73      400.11     31.10 o 
 -13   0   8       47.65      106.25     35.04 o 
 -12   0   8      773.45      759.09     33.04 o 
 -11   0   8     1171.82     1090.56     29.11 o 
 -10   0   8       90.24      101.83     25.47 o 
  -9   0   8      269.76      270.09     21.84 o 
  -8   0   8      106.24      123.31     19.63 o 
  -7   0   8     2072.14     1931.94     23.61 o 
  -6   0   8     2813.31     2661.11     39.58 o 
  -5   0   8       10.58       25.57     13.89 o 
  -4   0   8      221.13      238.88     13.89 o 
  -3   0   8       57.61       81.10     24.03 o 
  -2   0   8      261.99      273.10     13.52 o 
  -1   0   8       95.84      138.17     37.05 o 
   0   0   8     1040.11     1016.26     44.05 o 
   1   0   8     1188.82     1228.53     47.06 o 
   2   0   8      173.97      199.25     26.03 o 
   3   0   8      213.80      234.29     47.06 o 
   4   0   8      853.45      869.08     65.08 o 
   5   0   8      189.37      250.31     39.05 o 
   6   0   8      247.80      334.42     38.05 o 
   7   0   8      240.53      220.99     30.54 o 
   8   0   8      238.08      249.39     21.88 o 
   9   0   8      157.32      149.31     27.14 o 
 -14   1   8       13.47       30.94     37.06 o 
 -13   1   8      410.21      398.45     34.44 o 
 -12   1   8        9.37       52.18     29.10 o 
 -11   1   8       20.75       60.84     25.47 o 
 -10   1   8        0.02       39.42     22.36 o 
  -9   1   8      263.01      235.24     21.40 o 
  -8   1   8       60.02       65.78     18.28 o 
  -7   1   8       93.59      102.80     21.53 o 
  -6   1   8       27.24       32.41     14.63 o 
  -5   1   8      190.57      210.65     17.89 o 
  -4   1   8      349.67      369.91     23.95 o 
  -3   1   8     6640.98     6575.06     32.04 o 
  -2   1   8     3548.01     4258.33     84.61 o 
  -1   1   8     2831.22     3322.13     68.08 o 
   0   1   8     1239.08     1359.69     44.05 o 
   1   1   8      593.30      649.81     32.04 o 
   2   1   8       14.72       57.51     31.54 o 
   3   1   8       37.98       39.71     18.40 o 
   4   1   8        4.65       40.85     24.03 o 
   5   1   8       39.70       46.25     22.13 o 
   6   1   8      141.49      162.62     28.51 o 
   7   1   8        0.88       29.95     19.44 o 
   8   1   8      326.46      342.14     38.15 o 
   9   1   8        0.13       40.74     47.06 o 
 -14   2   8        0.00       73.71     33.20 o 
 -13   2   8       28.35       59.45     42.34 o 
 -12   2   8      117.59      164.57     26.14 o 
 -11   2   8      227.60      219.98     27.41 o 
 -10   2   8     2654.14     2320.75     63.58 o 
  -9   2   8      801.40      726.51     24.79 o 
  -8   2   8     1543.16     1441.91     25.96 o 
  -7   2   8      457.70      524.67     32.04 o 
  -6   2   8       11.73       65.08     26.03 o 
  -5   2   8       32.00       18.13     12.96 o 
  -4   2   8      509.97      596.55     27.53 o 
  -3   2   8      833.89      909.72     39.55 o 
  -2   2   8     1729.44     1721.52     14.41 o 
  -1   2   8        7.81       14.25     10.53 o 
   0   2   8      951.85     1006.97     14.14 o 
   1   2   8      253.72      252.57     14.33 o 
   2   2   8        2.45       32.06     16.72 o 
   3   2   8     2442.68     2373.77     26.60 o 
   4   2   8      272.74      266.50     57.07 o 
   5   2   8      621.14      617.87     20.88 o 
   6   2   8       58.93      103.59     23.52 o 
   7   2   8       11.03      103.88     30.91 o 
   8   2   8      125.32      172.53     31.03 o 
 -14   3   8       63.88      140.10     60.29 o 
 -13   3   8       76.88      118.24     31.39 o 
 -12   3   8       68.93      103.21     27.94 o 
 -11   3   8      142.26      205.17     27.03 o 
 -10   3   8        2.78       24.33     22.89 o 
  -9   3   8      264.69      244.46     28.84 o 
  -8   3   8        7.88        9.73     19.13 o 
  -7   3   8      209.19      225.83     23.51 o 
  -6   3   8     1054.35     1046.09     40.05 o 
  -5   3   8       11.04       33.72     13.78 o 
  -4   3   8       25.17       43.84     21.84 o 
  -3   3   8      610.51      636.17     49.56 o 
  -2   3   8     2113.45     2193.47     36.04 o 
  -1   3   8      180.69      246.19     22.41 o 
   0   3   8     1528.25     1654.22     38.97 o 
   1   3   8       17.50       56.03     17.66 o 
   2   3   8      713.03      678.12     30.75 o 
   3   3   8       91.21      124.16     20.90 o 
   4   3   8        0.09       20.47     32.29 o 
   5   3   8        4.53       45.07     26.21 o 
   6   3   8      108.39      145.66     28.03 o 
   7   3   8      413.07      342.43     37.05 o 
   8   3   8        0.34       33.51     33.84 o 
 -14   4   8       98.27       81.83     27.78 o 
 -13   4   8       38.60       39.05     26.66 o 
 -12   4   8      243.66      186.69     29.46 o 
 -11   4   8       41.90       59.61     25.47 o 
 -10   4   8       48.08       76.55     16.68 o 
  -9   4   8        2.35       35.14     20.92 o 
  -8   4   8        0.11       16.95     18.40 o 
  -7   4   8      154.79      137.17     20.02 o 
  -6   4   8     1743.77     1678.34     33.04 o 
  -5   4   8      902.56      872.47     15.00 o 
  -4   4   8        5.20       23.46     13.08 o 
  -3   4   8      262.75      308.06     20.86 o 
  -2   4   8      673.14      708.47     20.02 o 
  -1   4   8        5.46       15.08     15.31 o 
   0   4   8       84.07       69.23     16.10 o 
   1   4   8     1532.17     1456.79     48.71 o 
   2   4   8      636.60      612.55     34.07 o 
   3   4   8       50.68       57.16     21.76 o 
   4   4   8      104.03      160.48     35.32 o 
   5   4   8      103.99       99.15     23.89 o 
   6   4   8       11.60       48.95     33.11 o 
   7   4   8        0.29       39.23     29.51 o 
 -14   5   8       14.43       39.06     35.56 o 
 -13   5   8       73.74       99.00     33.92 o 
 -12   5   8        1.41       25.73     29.22 o 
 -11   5   8      537.71      485.59     26.79 o 
 -10   5   8       32.06       44.15     16.61 o 
  -9   5   8       76.58       99.86     26.02 o 
  -8   5   8      966.02      819.81     73.09 o 
  -7   5   8      201.04      212.35     17.21 o 
  -6   5   8      169.96      151.45     25.03 o 
  -5   5   8      729.35      737.47     24.68 o 
  -4   5   8        3.72        9.13     17.32 o 
  -3   5   8       60.61       73.09     15.91 o 
  -2   5   8     1064.61     1032.55     30.75 o 
  -1   5   8       64.82       97.27     14.14 o 
   0   5   8       53.68       62.00     15.03 o 
   1   5   8       31.42       66.00     13.89 o 
   2   5   8      924.26      932.88     35.04 o 
   3   5   8      189.42      190.78     19.08 o 
   4   5   8       21.02       32.67     19.84 o 
   5   5   8       63.54       58.64     15.36 o 
   6   5   8      121.33      148.01     20.91 o 
   7   5   8       16.86       31.04     41.05 o 
 -14   6   8        0.99       67.47     34.04 o 
 -13   6   8       84.00       92.27     32.90 o 
 -12   6   8        3.21       50.01     31.53 o 
 -11   6   8       64.68       69.76     20.32 o 
 -10   6   8        5.64       53.57     20.53 o 
  -9   6   8     1162.86     1080.10     29.04 o 
  -8   6   8     1199.73     1071.43     21.99 o 
  -7   6   8      102.10      117.16     23.95 o 
  -6   6   8       45.45       81.02     27.37 o 
  -5   6   8      212.89      218.45     13.60 o 
  -4   6   8       33.92       51.06     16.28 o 
  -3   6   8      380.59      358.16      8.75 o 
  -2   6   8      451.50      428.67     22.62 o 
  -1   6   8      599.55      618.88     39.55 o 
   0   6   8      117.34      136.17     26.03 o 
   1   6   8       81.71      101.13     18.00 o 
   2   6   8      345.10      320.04     16.98 o 
   3   6   8      123.21      122.70     15.91 o 
   4   6   8        3.13       31.52     17.58 o 
   5   6   8        0.36       77.10     38.05 o 
   6   6   8      161.86      151.10     38.05 o 
 -14   7   8      183.11      214.34     47.72 o 
 -13   7   8       18.30       57.90     27.25 o 
 -12   7   8      378.04      263.14     28.03 o 
 -11   7   8        4.90       30.58     31.93 o 
 -10   7   8        0.16       34.61     32.48 o 
  -9   7   8      585.68      595.66     35.16 o 
  -8   7   8      166.15      199.14     27.27 o 
  -7   7   8       31.10       28.83     19.41 o 
  -6   7   8      298.06      318.32     22.94 o 
  -5   7   8      166.00      198.74     34.20 o 
  -4   7   8       48.31       80.78     29.99 o 
  -3   7   8        2.84       27.03     21.58 o 
  -2   7   8      358.47      352.93     20.41 o 
  -1   7   8      301.50      275.53     18.76 o 
   0   7   8       23.77       54.68     17.33 o 
   1   7   8       92.57      144.83     28.03 o 
   2   7   8       16.74       40.16     19.50 o 
   3   7   8      502.88      472.99     20.45 o 
   4   7   8      190.46      171.21     33.36 o 
   5   7   8        2.06       37.51     34.35 o 
 -14   8   8        6.20       26.03     39.69 o 
 -13   8   8       44.08       85.79     49.50 o 
 -12   8   8       56.29       96.52     26.03 o 
 -11   8   8      769.12      655.31     42.55 o 
 -10   8   8      106.25      123.11     30.63 o 
  -9   8   8      219.10      230.91     25.88 o 
  -8   8   8      362.96      359.90     23.56 o 
  -7   8   8        7.73       43.50     29.04 o 
  -6   8   8        2.62      -17.02     22.57 o 
  -5   8   8       39.08       59.59     27.03 o 
  -4   8   8     1249.28     1166.99     46.66 o 
  -3   8   8       30.75       47.81     12.96 o 
  -2   8   8      971.58      898.04     25.08 o 
  -1   8   8      333.87      325.80     21.64 o 
   0   8   8       34.04      113.53     27.03 o 
   1   8   8      262.08      243.84     32.54 o 
   2   8   8      549.96      507.25     21.10 o 
   3   8   8      570.98      480.33     28.54 o 
   4   8   8      253.79      252.36     25.11 o 
 -14   9   8        0.19       55.57     42.48 o 
 -13   9   8        3.83       62.50     30.91 o 
 -12   9   8       45.51      102.01     42.05 o 
 -11   9   8      228.25      198.09     24.75 o 
 -10   9   8      339.02      307.52     51.03 o 
  -9   9   8        1.38       14.52     38.94 o 
  -8   9   8       27.57       68.49     37.59 o 
  -7   9   8       74.81       87.75     30.63 o 
  -6   9   8       71.28      112.57     22.61 o 
  -5   9   8      129.30      162.85     28.74 o 
  -4   9   8      709.52      664.50     24.07 o 
  -3   9   8      150.93      166.38     23.71 o 
  -2   9   8        4.74       31.16     34.04 o 
  -1   9   8        9.78       17.56     25.56 o 
   0   9   8      234.28      281.75     34.35 o 
   1   9   8      212.02      218.27     28.03 o 
   2   9   8       77.04      106.57     29.54 o 
   3   9   8       29.96       53.25     26.34 o 
 -14  10   8       35.10       67.08     31.86 o 
 -13  10   8      310.95      300.83     29.37 o 
 -12  10   8        0.73       50.56     37.92 o 
 -11  10   8       96.66       92.21     45.63 o 
 -10  10   8      204.58      199.30     31.14 o 
  -9  10   8      783.00      717.42     49.56 o 
  -8  10   8      453.63      420.76     35.23 o 
  -7  10   8     1189.26     1236.87     34.40 o 
  -6  10   8      135.27      169.85     25.91 o 
  -5  10   8      233.38      227.83     34.29 o 
  -4  10   8      134.63      141.27     23.65 o 
  -3  10   8       11.19       38.89     25.98 o 
  -2  10   8       20.12      160.10     53.07 o 
  -1  10   8       62.55       91.62     50.56 o 
   0  10   8       13.84       52.90     26.14 o 
   1  10   8       30.67       52.71     33.04 o 
   2  10   8      652.54      576.27     53.07 o 
 -13  11   8       55.36       89.39     30.74 o 
 -12  11   8       52.01       96.13     27.43 o 
 -11  11   8       91.07       95.81     44.57 o 
 -10  11   8       84.87      123.61     36.07 o 
  -9  11   8        5.59       43.07     25.66 o 
  -8  11   8        0.56       64.74     39.64 o 
  -7  11   8       72.01       88.74     29.83 o 
  -6  11   8       66.18      106.26     31.45 o 
  -5  11   8      111.54      136.34     27.25 o 
  -4  11   8       28.60       52.28     25.13 o 
  -3  11   8       16.09       53.44     24.75 o 
  -2  11   8      103.67      100.16     33.54 o 
  -1  11   8       25.94       67.86     24.66 o 
   0  11   8       63.98       66.66     25.74 o 
   1  11   8       48.66       98.12     48.06 o 
 -12  12   8        4.91       67.17     36.31 o 
 -11  12   8       19.74       60.16     50.56 o 
 -10  12   8       63.38       96.98     46.85 o 
  -9  12   8      261.48      304.21     44.24 o 
  -8  12   8      821.95      770.08     39.03 o 
  -7  12   8      330.84      272.09     30.77 o 
  -6  12   8      121.16      126.43     30.63 o 
  -5  12   8      108.45      176.50     49.56 o 
  -4  12   8       50.64      101.21     36.04 o 
  -3  12   8        9.07       67.38     28.65 o 
  -2  12   8      200.54      196.94     29.78 o 
  -1  12   8       88.29      117.15     42.05 o 
 -11  13   8        8.59       46.90     40.78 o 
 -10  13   8       52.90       71.81     35.75 o 
  -9  13   8      128.37      161.51     20.51 o 
  -8  13   8       34.62       84.86     33.33 o 
  -7  13   8       66.42      109.20     46.81 o 
  -6  13   8       52.80       51.06     31.04 o 
  -5  13   8       66.88      127.53     33.54 o 
  -4  13   8       72.02       93.74     36.65 o 
  -3  13   8       47.22       78.67     31.24 o 
  -2  13   8       16.12       25.76     40.57 o 
  -9  14   8       36.98       97.79     36.86 o 
  -8  14   8       75.65      119.95     32.85 o 
  -7  14   8       97.31       98.96     31.03 o 
  -6  14   8        0.37       61.92     23.89 o 
  -5  14   8      108.62      162.87     45.03 o 
   1 -14   9        0.01       85.55     47.60 o 
   2 -14   9       36.44       55.71     34.57 o 
   3 -14   9       73.97      102.00     51.75 o 
   4 -14   9        0.59       65.96     61.23 o 
   5 -14   9       26.08      101.03     48.90 o 
  -2 -13   9      433.09      452.51     71.09 o 
  -1 -13   9        9.50       84.02     29.71 o 
   0 -13   9      143.40      167.14     33.14 o 
   1 -13   9        0.13      105.26     39.26 o 
   2 -13   9      118.64      149.19     30.74 o 
   3 -13   9        3.84       80.97     30.32 o 
   4 -13   9      180.94      218.84     38.55 o 
   5 -13   9       93.61      162.11     30.27 o 
   6 -13   9       62.00      102.71     28.59 o 
   7 -13   9       14.28       89.57     33.54 o 
  -4 -12   9       91.92      165.74     54.73 o 
  -3 -12   9       56.59      127.26     54.46 o 
  -2 -12   9       11.41      115.36     47.56 o 
  -1 -12   9       39.10       38.00     44.56 o 
   0 -12   9        3.53       35.00     31.76 o 
   1 -12   9        0.84       75.47     28.05 o 
   2 -12   9       88.33      111.97     32.11 o 
   3 -12   9       65.15       86.88     29.64 o 
   4 -12   9       47.36       62.05     28.47 o 
   5 -12   9        4.65       31.50     26.83 o 
   6 -12   9       16.83       56.95     24.71 o 
   7 -12   9      257.95      308.73     33.12 o 
   8 -12   9       12.11       66.70     23.03 o 
  -5 -11   9      132.52      150.61     30.65 o 
  -4 -11   9       89.39      102.84     31.24 o 
  -3 -11   9      107.90      163.52     26.90 o 
  -2 -11   9     1492.09     1328.78     50.56 o 
  -1 -11   9     2390.94     2183.97     61.58 o 
   0 -11   9      152.91      225.60     38.87 o 
   1 -11   9        2.61       31.21     26.23 o 
   2 -11   9        0.13       30.79     25.76 o 
   3 -11   9       17.00       64.12     23.15 o 
   4 -11   9      176.71      216.14     25.25 o 
   5 -11   9      287.16      323.10     22.13 o 
   6 -11   9        5.14       35.24     20.74 o 
   7 -11   9       71.35      106.35     25.53 o 
   8 -11   9       29.76       63.65     25.74 o 
   9 -11   9      373.76      325.77     17.40 o 
  -6 -10   9        0.30       30.13     38.25 o 
  -5 -10   9       83.52      153.31     31.99 o 
  -4 -10   9        6.65       54.78     27.53 o 
  -3 -10   9       44.85       66.50     27.16 o 
  -2 -10   9      181.58      168.20     28.15 o 
  -1 -10   9      529.68      519.40     27.16 o 
   0 -10   9     1290.52     1119.36     43.05 o 
   1 -10   9      105.14      190.28     33.54 o 
   2 -10   9       21.79       62.08     46.06 o 
   3 -10   9       19.52       64.08     55.07 o 
   4 -10   9       71.90       97.74     23.71 o 
   5 -10   9       13.13       39.18     25.53 o 
   6 -10   9      117.67      124.53     18.16 o 
   7 -10   9      107.32      109.14     53.07 o 
   8 -10   9        0.01       26.43     16.51 o 
   9 -10   9       94.88      107.56     27.22 o 
  -7  -9   9       40.71       79.75     36.32 o 
  -6  -9   9       73.23       40.46     30.74 o 
  -5  -9   9       24.29       58.85     31.27 o 
  -4  -9   9      243.10      245.37     29.10 o 
  -3  -9   9       56.02      149.96     24.51 o 
  -2  -9   9       95.72      114.35     34.04 o 
  -1  -9   9      463.88      541.52     47.06 o 
   0  -9   9       32.94      -11.68     27.03 o 
   1  -9   9       23.39       31.04     69.09 o 
   2  -9   9       94.76      126.16     65.08 o 
   3  -9   9       10.23       63.14     29.54 o 
   4  -9   9      109.49      124.48     55.07 o 
   5  -9   9        8.10       30.04     17.02 o 
   6  -9   9      842.73      804.36     24.95 o 
   7  -9   9        7.89       39.13     27.43 o 
   8  -9   9       66.89       62.80     25.96 o 
   9  -9   9       30.70      150.19     62.08 o 
  -8  -8   9       19.95       70.12     36.91 o 
  -7  -8   9      609.91      649.72     63.37 o 
  -6  -8   9       72.62      119.86     59.12 o 
  -5  -8   9      813.03      724.43     27.58 o 
  -4  -8   9       21.63       69.68     45.24 o 
  -3  -8   9      248.45      194.87     27.67 o 
  -2  -8   9      811.39      844.94     27.53 o 
  -1  -8   9        1.52       60.07     40.05 o 
   0  -8   9      280.80      277.36     28.03 o 
   1  -8   9        8.00       20.90     20.31 o 
   2  -8   9      347.14      342.93     21.09 o 
   3  -8   9      853.23      763.75     42.55 o 
   4  -8   9      515.04      489.95     17.83 o 
   5  -8   9      279.69      246.96     16.03 o 
   6  -8   9     1059.14      934.58     96.62 o 
   7  -8   9      505.99      391.60     29.04 o 
   8  -8   9      135.40      193.24     80.10 o 
   9  -8   9      219.32      269.34     40.05 o 
  10  -8   9       48.85      158.20     56.07 o 
  -9  -7   9        9.27       48.99     48.34 o 
  -8  -7   9       60.36       85.34     34.45 o 
  -7  -7   9       31.92      105.91     45.19 o 
  -6  -7   9      110.59      101.89     32.92 o 
  -5  -7   9       25.82       65.90     21.40 o 
  -4  -7   9      353.98      380.87     36.54 o 
  -3  -7   9      543.82      525.03     28.54 o 
  -2  -7   9     1661.13     1601.30     20.09 o 
  -1  -7   9     1242.17     1124.65     22.28 o 
   0  -7   9      154.08      183.88     35.84 o 
   1  -7   9      231.15      261.63     35.32 o 
   2  -7   9      634.28      566.03     30.54 o 
   3  -7   9      507.49      480.01     29.64 o 
   4  -7   9      481.95      417.35     23.53 o 
   5  -7   9       27.79       82.82     23.30 o 
   6  -7   9        9.76       40.32     20.98 o 
   7  -7   9        1.56       21.15      8.84 o 
   8  -7   9      111.07      128.16     34.04 o 
   9  -7   9       16.87       47.06     90.11 o 
  10  -7   9      100.07      124.15     89.11 o 
 -10  -6   9      111.33      138.91     46.19 o 
  -9  -6   9       94.10      141.06     47.24 o 
  -8  -6   9      147.71      165.35     30.60 o 
  -7  -6   9      200.39      244.29     40.70 o 
  -6  -6   9       21.91       53.84     36.30 o 
  -5  -6   9     1250.60     1234.65     38.00 o 
  -4  -6   9        1.35       71.07     53.07 o 
  -3  -6   9     1336.81     1273.52     42.55 o 
  -2  -6   9      729.54      692.15     20.56 o 
  -1  -6   9        2.41       30.14     21.51 o 
   0  -6   9      718.24      694.06     27.50 o 
   1  -6   9       14.65       29.31     15.93 o 
   2  -6   9        0.59        6.12     24.42 o 
   3  -6   9        7.28       43.36     23.00 o 
   4  -6   9       12.12       66.49     22.97 o 
   5  -6   9      260.99      262.21     17.02 o 
   6  -6   9       24.17       63.08     59.07 o 
   7  -6   9     1033.21      836.04     52.06 o 
   8  -6   9       62.14       63.08     81.10 o 
   9  -6   9      616.27      560.70     81.10 o 
  10  -6   9       50.12      131.16     79.10 o 
 -11  -5   9        2.52       85.19     37.43 o 
 -10  -5   9       26.84       79.87     46.27 o 
  -9  -5   9        0.98       24.09     44.26 o 
  -8  -5   9      162.03      190.69     33.49 o 
  -7  -5   9      951.68      920.23     29.78 o 
  -6  -5   9       11.10       65.84     25.94 o 
  -5  -5   9        1.76       20.29     23.71 o 
  -4  -5   9      725.24      778.93     32.07 o 
  -3  -5   9      259.71      281.79     26.53 o 
  -2  -5   9      807.35      674.32     18.02 o 
  -1  -5   9      186.76      170.07     15.87 o 
   0  -5   9      107.35       91.24     13.08 o 
   1  -5   9       30.10       38.36     20.02 o 
   2  -5   9       42.64       67.22     15.23 o 
   3  -5   9      169.42      180.22     19.12 o 
   4  -5   9       84.54      114.22     10.51 o 
   5  -5   9       13.43       27.03     49.06 o 
   6  -5   9       15.05       15.02     45.06 o 
   7  -5   9      433.81      420.52     33.04 o 
   8  -5   9       25.71       50.06     42.05 o 
   9  -5   9       23.15       93.12     38.05 o 
  10  -5   9       86.56       91.61     26.20 o 
 -11  -4   9        8.88       97.31     31.80 o 
 -10  -4   9      319.41      357.89     49.57 o 
  -9  -4   9        2.06       31.71     32.20 o 
  -8  -4   9      660.40      611.62     51.45 o 
  -7  -4   9       30.33       79.49     28.04 o 
  -6  -4   9        0.02       24.90     21.58 o 
  -5  -4   9        9.50       43.54     24.46 o 
  -4  -4   9       21.66       48.25     40.05 o 
  -3  -4   9     1585.21     1525.39     45.06 o 
  -2  -4   9       25.50       57.07     24.03 o 
  -1  -4   9      794.30      773.83     27.91 o 
   0  -4   9       87.50       77.08     12.25 o 
   1  -4   9       54.84       72.20     14.52 o 
   2  -4   9      136.27      175.34     12.34 o 
   3  -4   9      515.76      520.65     38.05 o 
   4  -4   9      472.73      530.66     40.05 o 
   5  -4   9      745.81      704.88     59.07 o 
   6  -4   9       35.69       82.10     29.04 o 
   7  -4   9      332.13      297.37     64.08 o 
   8  -4   9       48.78      126.16     34.04 o 
   9  -4   9       85.80      117.15     69.09 o 
  10  -4   9       73.82      101.15     35.54 o 
 -12  -3   9       55.79       58.15     29.05 o 
 -11  -3   9        9.14       49.06     69.09 o 
 -10  -3   9       20.94       70.59     21.95 o 
  -9  -3   9       33.90       83.44     47.79 o 
  -8  -3   9       81.89      103.98     22.09 o 
  -7  -3   9      219.39      289.86     36.11 o 
  -6  -3   9       38.50       77.89     29.83 o 
  -5  -3   9     1594.89     1483.15     35.31 o 
  -4  -3   9      249.81      283.56     20.74 o 
  -3  -3   9     1652.40     1883.00    106.63 o 
  -2  -3   9      238.86      236.19     27.43 o 
  -1  -3   9      152.17      116.36     23.53 o 
   0  -3   9       41.01       52.05     14.24 o 
   1  -3   9       12.48       49.06     27.03 o 
   2  -3   9      141.99      144.18     38.05 o 
   3  -3   9        1.12       23.03     35.04 o 
   4  -3   9     1235.70     1229.53    103.13 o 
   5  -3   9       67.42       75.09     27.03 o 
   6  -3   9      135.41      227.28     59.07 o 
   7  -3   9      855.71      879.09     69.09 o 
   8  -3   9       65.28       57.07     36.04 o 
   9  -3   9        5.55       67.08     57.07 o 
  10  -3   9      107.23      121.15     36.04 o 
 -12  -2   9      356.04      412.47     88.61 o 
 -11  -2   9      168.45      223.71     27.94 o 
 -10  -2   9      529.65      494.03     24.53 o 
  -9  -2   9     1036.29      971.24     26.83 o 
  -8  -2   9        1.01        6.01     18.75 o 
  -7  -2   9      253.25      246.38     21.64 o 
  -6  -2   9        8.31       38.63     18.16 o 
  -5  -2   9      195.18      211.59     23.10 o 
  -4  -2   9      500.51      528.40     37.55 o 
  -3  -2   9      587.42      529.00     25.94 o 
  -2  -2   9      228.99      239.18     16.22 o 
  -1  -2   9      149.37      176.22     28.03 o 
   0  -2   9      766.56      709.88     31.04 o 
   1  -2   9     2830.21     3013.75    119.15 o 
   2  -2   9     1912.36     1888.35     62.08 o 
   3  -2   9     1539.78     1591.98     75.09 o 
   4  -2   9       94.42      124.15     44.05 o 
   5  -2   9      274.44      251.31     29.04 o 
   6  -2   9       49.23       77.10     80.10 o 
   7  -2   9      363.46      359.45     33.04 o 
   8  -2   9       48.91      116.14     40.05 o 
   9  -2   9       25.25       59.07     44.05 o 
 -13  -1   9       36.81       71.08     29.07 o 
 -12  -1   9        3.77       86.91     28.32 o 
 -11  -1   9      220.10      256.75     28.37 o 
 -10  -1   9      151.07      219.34     39.88 o 
  -9  -1   9      313.89      313.26     23.49 o 
  -8  -1   9      290.92      277.54     24.53 o 
  -7  -1   9      155.35      164.20     34.04 o 
  -6  -1   9      242.51      254.88     19.07 o 
  -5  -1   9      281.77      323.79     24.03 o 
  -4  -1   9        1.00        3.95     13.95 o 
  -3  -1   9      200.10      197.13     14.19 o 
  -2  -1   9      690.27      726.62     17.46 o 
  -1  -1   9       28.54       48.06     33.04 o 
   0  -1   9      985.58      915.14     37.05 o 
   1  -1   9        7.38       11.01     38.05 o 
   2  -1   9       15.61       30.04     40.05 o 
   3  -1   9     1136.31     1113.39     39.05 o 
   4  -1   9       79.27       92.11     46.06 o 
   5  -1   9      676.66      635.79     42.05 o 
   6  -1   9      232.29      222.28     35.04 o 
   7  -1   9      133.50      154.19     39.05 o 
   8  -1   9        1.62       63.08     49.06 o 
   9  -1   9        2.35       13.02     72.09 o 
 -13   0   9      212.43      311.85     67.08 o 
 -12   0   9      118.98      146.09     38.06 o 
 -11   0   9     1825.83     1735.82     53.57 o 
 -10   0   9     1143.35     1136.84     27.53 o 
  -9   0   9     3966.34     3579.49     33.00 o 
  -8   0   9      908.08      854.32     19.95 o 
  -7   0   9      574.04      569.68     18.70 o 
  -6   0   9       34.78       62.53     17.39 o 
  -5   0   9        2.02       24.07     15.56 o 
  -4   0   9      295.53      286.28     14.19 o 
  -3   0   9       24.02       29.60     12.74 o 
  -2   0   9     1537.85     1606.63     33.54 o 
  -1   0   9      816.30      754.94     57.07 o 
   0   0   9     1587.86     1752.18    102.13 o 
   1   0   9      255.07      242.30     51.06 o 
   2   0   9      150.56      159.20     36.04 o 
   3   0   9        9.74       29.04     50.06 o 
   4   0   9      109.57      146.18     33.04 o 
   5   0   9       10.50       40.05     27.03 o 
   6   0   9      442.76      454.57     44.05 o 
   7   0   9      403.03      431.54     40.05 o 
   8   0   9        5.85        0.00    106.13 o 
   9   0   9       44.32       72.09     47.06 o 
 -14   1   9      154.49      211.35     35.48 o 
 -13   1   9      292.62      285.54     33.99 o 
 -12   1   9        0.43       29.53     30.75 o 
 -11   1   9      160.79      141.24     27.23 o 
 -10   1   9        2.13       41.18     31.54 o 
  -9   1   9      284.92      294.12     33.04 o 
  -8   1   9      131.80      161.86     21.10 o 
  -7   1   9       51.47       33.48     26.21 o 
  -6   1   9       85.06      124.57     27.80 o 
  -5   1   9      359.64      343.50     16.22 o 
  -4   1   9     1152.65      987.17     31.04 o 
  -3   1   9     2109.43     2011.00     27.03 o 
  -2   1   9       18.13       75.18     12.41 o 
  -1   1   9     1144.28     1216.51     41.05 o 
   0   1   9       25.22       39.05     25.03 o 
   1   1   9       16.99       31.04     32.04 o 
   2   1   9        0.22       17.02     32.04 o 
   3   1   9      234.43      229.29     55.07 o 
   4   1   9      575.24      633.34     27.03 o 
   5   1   9      151.32      143.13     23.89 o 
   6   1   9      327.40      349.43     34.04 o 
   7   1   9      274.78      278.35     54.07 o 
   8   1   9        4.15       96.12     46.06 o 
 -14   2   9        3.57       43.23     29.93 o 
 -13   2   9        3.12       74.94     30.38 o 
 -12   2   9      407.63      364.81     30.52 o 
 -11   2   9      385.00      409.16     29.07 o 
 -10   2   9     1375.31     1262.74     36.04 o 
  -9   2   9        5.23        4.92     24.27 o 
  -8   2   9       58.28       81.58     23.36 o 
  -7   2   9        2.85       18.52     19.95 o 
  -6   2   9     1202.00     1151.43     19.77 o 
  -5   2   9       13.40       41.35     15.97 o 
  -4   2   9      152.20      169.85     14.52 o 
  -3   2   9      394.50      381.49     13.43 o 
  -2   2   9     1197.04     1243.45     25.76 o 
  -1   2   9        0.02       27.03     17.02 o 
   0   2   9        0.48       27.35     12.44 o 
   1   2   9        5.86       52.56     19.02 o 
   2   2   9       31.08       77.55     18.98 o 
   3   2   9      276.48      314.72     27.03 o 
   4   2   9     1901.32     1847.02     77.60 o 
   5   2   9        2.55       37.18     17.52 o 
   6   2   9      156.74      116.51     27.53 o 
   7   2   9       15.48      106.50     40.05 o 
   8   2   9       20.42       54.35     28.67 o 
 -14   3   9       32.84       78.95     34.11 o 
 -13   3   9      182.89      184.48     29.99 o 
 -12   3   9      437.91      393.49     75.09 o 
 -11   3   9      262.43      211.27     23.79 o 
 -10   3   9        0.57       30.75     27.03 o 
  -9   3   9      514.91      530.85     34.54 o 
  -8   3   9      135.13      172.47     19.84 o 
  -7   3   9      875.85      897.78     26.03 o 
  -6   3   9       31.10       72.85     16.03 o 
  -5   3   9      808.64      748.41     14.25 o 
  -4   3   9      241.58      268.19     31.54 o 
  -3   3   9     1232.85     1109.73     17.02 o 
  -2   3   9      303.54      321.80     15.36 o 
  -1   3   9     1415.75     1523.07     21.53 o 
   0   3   9      598.86      684.30     36.55 o 
   1   3   9      925.26      916.88     30.04 o 
   2   3   9        1.73       20.47     23.65 o 
   3   3   9      692.98      690.14     22.41 o 
   4   3   9      298.27      286.79     23.68 o 
   5   3   9      205.17      216.88     25.74 o 
   6   3   9        3.75       71.27     25.49 o 
   7   3   9        6.62       74.19     58.07 o 
 -14   4   9      140.61      145.68     30.91 o 
 -13   4   9        0.02       79.50     50.21 o 
 -12   4   9      126.81      168.46     42.72 o 
 -11   4   9        0.33       -9.27     40.05 o 
 -10   4   9        2.37       61.52     24.44 o 
  -9   4   9      358.89      369.32     23.41 o 
  -8   4   9      194.55      211.09     19.70 o 
  -7   4   9      185.41      244.72     18.71 o 
  -6   4   9      720.04      712.87     14.67 o 
  -5   4   9       12.45        8.36     17.02 o 
  -4   4   9      319.88      317.47     18.52 o 
  -3   4   9      444.20      438.34     18.76 o 
  -2   4   9       30.96       38.05     19.06 o 
  -1   4   9       28.32       28.40     13.40 o 
   0   4   9       41.22       59.56     19.84 o 
   1   4   9        0.02       29.77     24.07 o 
   2   4   9        2.27       18.02     25.49 o 
   3   4   9      315.37      304.45     26.20 o 
   4   4   9      390.83      371.30     33.63 o 
   5   4   9      209.30      199.08     28.62 o 
   6   4   9       15.55       46.56     28.03 o 
   7   4   9        3.29       34.54     28.32 o 
 -14   5   9        3.95       84.51     33.62 o 
 -13   5   9       32.34       67.51     29.07 o 
 -12   5   9      280.68      322.05     84.10 o 
 -11   5   9        1.90       28.21     26.88 o 
 -10   5   9      411.28      398.89     23.68 o 
  -9   5   9      273.00      240.30     23.03 o 
  -8   5   9      220.79      248.41     18.93 o 
  -7   5   9       44.92       66.59     16.98 o 
  -6   5   9      665.13      735.29     25.83 o 
  -5   5   9      134.28      127.01     19.95 o 
  -4   5   9       88.44       72.85     20.08 o 
  -3   5   9       29.28       54.68     22.74 o 
  -2   5   9      633.89      581.56     27.03 o 
  -1   5   9       43.15       71.50     29.78 o 
   0   5   9     1560.85     1531.71     31.54 o 
   1   5   9      341.87      371.47     32.54 o 
   2   5   9      142.77      129.77     15.71 o 
   3   5   9      278.47      274.83     21.58 o 
   4   5   9      170.95      176.05     29.54 o 
   5   5   9      255.80      232.16     21.81 o 
   6   5   9        0.09       63.08     59.07 o 
 -14   6   9       91.90       96.97     43.65 o 
 -13   6   9       68.98      101.47     39.57 o 
 -12   6   9       70.63       97.46     23.75 o 
 -11   6   9      514.16      455.34     25.68 o 
 -10   6   9        0.12       19.34     22.78 o 
  -9   6   9      546.34      539.43     21.51 o 
  -8   6   9       81.19       75.40     17.03 o 
  -7   6   9       12.27       36.80     24.53 o 
  -6   6   9     1169.88     1019.88     39.31 o 
  -5   6   9      192.10      190.20     19.73 o 
  -4   6   9       65.46       88.04     19.56 o 
  -3   6   9      111.11      114.33     29.34 o 
  -2   6   9      818.34      768.09     18.64 o 
  -1   6   9      268.04      328.26     26.03 o 
   0   6   9      357.61      364.29     16.10 o 
   1   6   9      897.05      813.11     22.53 o 
   2   6   9      561.36      522.26     37.55 o 
   3   6   9      230.92      223.37     22.97 o 
   4   6   9      198.68      237.63     25.94 o 
   5   6   9      271.69      240.82     17.18 o 
 -14   7   9       35.54       61.26     26.65 o 
 -13   7   9       46.60       55.72     33.61 o 
 -12   7   9       10.03       33.16     20.39 o 
 -11   7   9        7.34       28.27     26.98 o 
 -10   7   9       68.87      121.08     47.58 o 
  -9   7   9      213.96      210.66     29.54 o 
  -8   7   9       35.27      111.09     46.56 o 
  -7   7   9     1076.45      960.63     36.09 o 
  -6   7   9     1108.42      998.40     60.58 o 
  -5   7   9      133.08      149.23     29.22 o 
  -4   7   9       99.58       99.56     20.66 o 
  -3   7   9        1.40       18.80     20.32 o 
  -2   7   9     1013.07     1029.99     63.58 o 
  -1   7   9       10.31       49.33     27.89 o 
   0   7   9        4.34       28.64     17.32 o 
   1   7   9        0.24       36.17     22.62 o 
   2   7   9      370.12      365.66     20.51 o 
   3   7   9      144.44      127.26     21.53 o 
   4   7   9       63.04      114.20     19.41 o 
   5   7   9       33.26       62.46     32.54 o 
 -14   8   9       83.16      106.92     41.70 o 
 -13   8   9        4.80       36.26     21.66 o 
 -12   8   9      143.76      171.59     25.13 o 
 -11   8   9      148.41      163.52     44.66 o 
 -10   8   9       76.02       82.45     17.58 o 
  -9   8   9       15.13       21.68     21.19 o 
  -8   8   9       39.17       70.75     20.88 o 
  -7   8   9      145.10      157.44     26.20 o 
  -6   8   9       96.47      141.47     41.62 o 
  -5   8   9      744.17      683.23     43.53 o 
  -4   8   9     1486.93     1414.09     38.32 o 
  -3   8   9      187.58      222.17     35.54 o 
  -2   8   9      297.85      264.38     23.79 o 
  -1   8   9       63.35       95.87     24.03 o 
   0   8   9       12.86       16.96     29.54 o 
   1   8   9       29.39       47.95     37.48 o 
   2   8   9       13.20       70.01     34.54 o 
   3   8   9       85.52       87.58     62.08 o 
   4   8   9       76.54      147.75     35.75 o 
 -14   9   9       87.36      150.16     30.54 o 
 -13   9   9       72.56      102.23     46.16 o 
 -12   9   9      141.92      138.45     26.52 o 
 -11   9   9       43.28       44.78     16.22 o 
 -10   9   9       19.16       37.84     31.56 o 
  -9   9   9      200.08      201.97     27.66 o 
  -8   9   9       44.12       90.07     30.51 o 
  -7   9   9        1.01       35.63     23.95 o 
  -6   9   9      166.06      176.67     30.50 o 
  -5   9   9     2171.59     2089.75     49.37 o 
  -4   9   9      960.04      927.11     32.47 o 
  -3   9   9      122.83       75.57     50.06 o 
  -2   9   9       38.72       69.09     29.04 o 
  -1   9   9      173.34      177.60     24.03 o 
   0   9   9        1.69       30.37     22.89 o 
   1   9   9        0.09       65.28     34.64 o 
   2   9   9       80.50       97.12     32.04 o 
   3   9   9        3.62       94.14     36.55 o 
 -13  10   9       14.31       25.30     42.56 o 
 -12  10   9       92.08       93.71     27.80 o 
 -11  10   9        9.52       59.52     28.16 o 
 -10  10   9      186.33      181.20     28.67 o 
  -9  10   9      490.47      475.46     35.73 o 
  -8  10   9       11.09       14.30     29.82 o 
  -7  10   9      510.71      473.19     42.41 o 
  -6  10   9       51.26       97.09     40.17 o 
  -5  10   9      179.54      200.71     29.11 o 
  -4  10   9       45.23      135.88     51.56 o 
  -3  10   9       17.98       52.17     18.70 o 
  -2  10   9      210.24      204.03     21.52 o 
  -1  10   9       41.25      108.13     33.32 o 
   0  10   9       70.20       89.92     24.51 o 
   1  10   9       45.79      115.23     27.27 o 
 -13  11   9        9.25       64.41     31.33 o 
 -12  11   9        3.21       55.29     35.32 o 
 -11  11   9        8.78       66.96     25.68 o 
 -10  11   9      401.63      353.80     54.07 o 
  -9  11   9        2.29       26.91     30.05 o 
  -8  11   9       83.20      104.04     33.21 o 
  -7  11   9      133.49      171.93     62.87 o 
  -6  11   9       37.69       53.11     25.78 o 
  -5  11   9      108.02      116.88     27.29 o 
  -4  11   9       75.02       90.79     20.16 o 
  -3  11   9       35.49       48.06     33.04 o 
  -2  11   9       51.62      109.82     29.24 o 
  -1  11   9        7.95       69.09     51.06 o 
   0  11   9       12.20       86.44     38.05 o 
 -12  12   9       30.57       53.81     33.96 o 
 -11  12   9       11.30       33.12     24.63 o 
 -10  12   9       12.62       42.62     36.46 o 
  -9  12   9       19.71       66.73     30.22 o 
  -8  12   9       43.40       79.42     29.24 o 
  -7  12   9      227.61      225.67     30.92 o 
  -6  12   9        0.50       22.36     24.63 o 
  -5  12   9       74.64      142.39     25.94 o 
  -4  12   9      629.24      618.17     29.00 o 
  -3  12   9        0.57       60.23     45.06 o 
  -2  12   9       16.05       61.35     30.74 o 
  -1  12   9        2.94       46.12     27.80 o 
 -10  13   9        3.19       50.80     32.85 o 
  -9  13   9      114.76      101.63     37.16 o 
  -8  13   9        0.01       68.84     29.00 o 
  -7  13   9       55.88       77.75     37.44 o 
  -6  13   9       79.58      114.70     40.55 o 
  -5  13   9      238.59      330.50     54.07 o 
  -4  13   9        8.63       69.31     38.55 o 
  -1 -13  10       11.64       47.63     31.06 o 
   0 -13  10       14.34       51.06     70.09 o 
   1 -13  10       52.71       57.33     34.59 o 
   2 -13  10       27.89       81.40     30.91 o 
   3 -13  10       80.37      126.01     30.77 o 
   4 -13  10       79.47      146.53     33.68 o 
   5 -13  10       15.80       87.33     32.60 o 
   6 -13  10       20.38       71.45     44.75 o 
  -3 -12  10        0.22       -0.22     25.49 o 
  -2 -12  10       79.68       45.95     35.04 o 
  -1 -12  10      121.75      162.06     45.66 o 
   0 -12  10       38.58       83.50     30.72 o 
   1 -12  10      106.40      161.86     52.57 o 
   2 -12  10        2.09       50.87     25.78 o 
   3 -12  10       98.81      111.52     29.54 o 
   4 -12  10      250.98      234.83     30.37 o 
   5 -12  10        1.10       50.97     28.45 o 
   6 -12  10        1.21       84.85     42.79 o 
   7 -12  10       52.60      141.60     38.63 o 
  -5 -11  10      267.48      225.87     33.52 o 
  -4 -11  10      476.73      400.53     36.02 o 
  -3 -11  10      206.44      304.20     32.97 o 
  -2 -11  10       11.03      136.21     49.88 o 
  -1 -11  10      858.84      755.30     31.99 o 
   0 -11  10      401.03      309.24     30.32 o 
   1 -11  10       27.05       90.71     38.55 o 
   2 -11  10       75.66      120.15     29.17 o 
   3 -11  10        1.89       23.52     29.70 o 
   4 -11  10      305.93      262.69     25.74 o 
   5 -11  10       22.05       71.09     22.89 o 
   6 -11  10        0.05       44.05     48.06 o 
   7 -11  10       10.59       69.78     39.05 o 
   8 -11  10       67.86      112.11     38.55 o 
  -6 -10  10       39.06       95.97     31.45 o 
  -5 -10  10        0.42       42.46     28.87 o 
  -4 -10  10      107.61      178.18     72.59 o 
  -3 -10  10      419.59      439.84     32.54 o 
  -2 -10  10        4.53       24.18     27.03 o 
  -1 -10  10        0.68       63.09     48.00 o 
   0 -10  10        1.17       33.60     26.38 o 
   1 -10  10        0.01       38.00     26.06 o 
   2 -10  10        0.00      -15.82     32.54 o 
   3 -10  10      129.43      136.87     23.46 o 
   4 -10  10      127.98      173.09     34.29 o 
   5 -10  10      107.23      127.12     24.03 o 
   6 -10  10       65.55      126.75     32.91 o 
   7 -10  10        7.51       45.62     19.52 o 
   8 -10  10       17.79       36.27     16.12 o 
  -7  -9  10        0.04       35.91     41.13 o 
  -6  -9  10      485.68      398.75     37.16 o 
  -5  -9  10       81.47      114.92     27.89 o 
  -4  -9  10      311.64      280.74     29.37 o 
  -3  -9  10      820.23      814.26     28.81 o 
  -2  -9  10      725.36      739.18     26.20 o 
  -1  -9  10     1825.73     1684.94     60.07 o 
   0  -9  10     1991.01     1912.92     28.95 o 
   1  -9  10      412.36      368.45     22.36 o 
   2  -9  10      512.40      438.33     24.01 o 
   3  -9  10      181.82      166.37     22.92 o 
   4  -9  10      348.17      332.17     28.54 o 
   5  -9  10      587.45      537.05     20.73 o 
   6  -9  10      226.13      213.80     17.58 o 
   7  -9  10       42.84       68.95     15.40 o 
   8  -9  10        5.25       36.48     13.87 o 
   9  -9  10       55.95      122.15     43.05 o 
  -8  -8  10      477.31      422.99     43.12 o 
  -7  -8  10      938.62      839.62     43.33 o 
  -6  -8  10        9.48       85.67     38.15 o 
  -5  -8  10      226.11      294.22     34.11 o 
  -4  -8  10       17.82       50.68     27.27 o 
  -3  -8  10       83.99      102.56     25.89 o 
  -2  -8  10      511.30      490.67     24.24 o 
  -1  -8  10        7.34       48.13     23.44 o 
   0  -8  10     1231.60     1211.91     22.03 o 
   1  -8  10     2078.43     1869.81     24.98 o 
   2  -8  10       77.42      132.47     33.92 o 
   3  -8  10       68.41       72.16     19.06 o 
   4  -8  10       14.91       63.85     17.02 o 
   5  -8  10       67.28       73.18     17.52 o 
   6  -8  10      120.17      141.18     16.02 o 
   7  -8  10      151.53      150.16     23.84 o 
   8  -8  10       30.06       71.09     48.06 o 
   9  -8  10       40.42       72.09     84.10 o 
  -9  -7  10      193.33      154.19     34.59 o 
  -8  -7  10        8.97       90.01     36.86 o 
  -7  -7  10        2.21       59.33     40.48 o 
  -6  -7  10      242.91      253.33     30.44 o 
  -5  -7  10      735.41      638.51     48.30 o 
  -4  -7  10      164.23      149.61     31.50 o 
  -3  -7  10      101.44      121.50     26.37 o 
  -2  -7  10     1056.37     1012.59     40.55 o 
  -1  -7  10     1414.67     1343.15     52.06 o 
   0  -7  10     1137.18     1102.66     52.57 o 
   1  -7  10       32.34       40.71     20.25 o 
   2  -7  10      362.40      428.51     43.55 o 
   3  -7  10       11.84       71.47     43.05 o 
   4  -7  10        2.16       12.06     15.97 o 
   5  -7  10        1.10       34.61     12.84 o 
   6  -7  10       36.56       61.73     22.86 o 
   7  -7  10      253.03      197.25     57.07 o 
   8  -7  10        9.13       62.08     48.06 o 
   9  -7  10       65.07      129.16     47.06 o 
 -10  -6  10        4.40       49.51     41.84 o 
  -9  -6  10       12.21       63.07     45.94 o 
  -8  -6  10       41.29       81.78     50.68 o 
  -7  -6  10      269.26      254.66     38.00 o 
  -6  -6  10      192.39      212.66     31.17 o 
  -5  -6  10       82.83       68.59     28.32 o 
  -4  -6  10      343.51      360.75     32.07 o 
  -3  -6  10       26.33       71.16     25.89 o 
  -2  -6  10      952.71      891.28     23.19 o 
  -1  -6  10      171.54      217.23     20.92 o 
   0  -6  10       14.63       40.55     19.33 o 
   1  -6  10        6.98       16.92     17.26 o 
   2  -6  10     1272.00     1211.67     20.21 o 
   3  -6  10        0.54       20.77     17.52 o 
   4  -6  10      256.51      294.55     22.03 o 
   5  -6  10        0.92       17.02     16.02 o 
   6  -6  10      359.29      323.40     46.06 o 
   7  -6  10        2.82       37.05     34.04 o 
   8  -6  10      605.55      593.74     57.07 o 
   9  -6  10       22.39        8.01     49.06 o 
 -11  -5  10       14.95       66.29     30.54 o 
 -10  -5  10       14.47       14.68     40.12 o 
  -9  -5  10      563.66      544.51     41.51 o 
  -8  -5  10      234.39      278.19     48.15 o 
  -7  -5  10       89.82       88.09     35.49 o 
  -6  -5  10      308.53      261.25     33.85 o 
  -5  -5  10       10.37       49.61     27.16 o 
  -4  -5  10      384.04      386.28     39.41 o 
  -3  -5  10      450.96      432.96     26.08 o 
  -2  -5  10      685.09      653.35     50.06 o 
  -1  -5  10      504.70      555.73     37.55 o 
   0  -5  10      167.91      192.90     48.56 o 
   1  -5  10      616.11      584.04     18.38 o 
   2  -5  10       24.23       34.89     25.07 o 
   3  -5  10      505.29      491.61     39.05 o 
   4  -5  10       19.42       60.07     51.06 o 
   5  -5  10        1.89       12.01     51.06 o 
   6  -5  10      230.24      241.30     54.07 o 
   7  -5  10        0.67       70.09     33.04 o 
   8  -5  10        0.54       61.08     69.09 o 
   9  -5  10       62.74      128.16     45.06 o 
 -11  -4  10       73.41      131.72     27.43 o 
 -10  -4  10        7.17       20.69     29.55 o 
  -9  -4  10      160.15      184.20     38.89 o 
  -8  -4  10       50.45       76.71     27.53 o 
  -7  -4  10      559.57      581.93     36.33 o 
  -6  -4  10      208.47      241.00     30.07 o 
  -5  -4  10      251.38      295.54     34.61 o 
  -4  -4  10       53.30       93.86     25.46 o 
  -3  -4  10      134.55      119.45     22.29 o 
  -2  -4  10     1064.73     1000.65     20.20 o 
  -1  -4  10       66.77      105.82     16.82 o 
   0  -4  10      136.08      181.62     36.04 o 
   1  -4  10      186.99      204.50     15.31 o 
   2  -4  10      883.49      910.13     89.11 o 
   3  -4  10      191.88      228.28     43.05 o 
   4  -4  10     1388.64     1398.74    106.13 o 
   5  -4  10       65.02       98.12     60.07 o 
   6  -4  10      175.29      241.30     40.05 o 
   7  -4  10        0.68       13.02     33.04 o 
   8  -4  10        6.69       72.09     47.06 o 
   9  -4  10       93.37      137.17     36.04 o 
 -12  -3  10      381.79      431.76     53.07 o 
 -11  -3  10       15.86       27.03     89.11 o 
 -10  -3  10        0.00       47.36     25.49 o 
  -9  -3  10       44.14       85.76     24.30 o 
  -8  -3  10      462.21      468.90     29.56 o 
  -7  -3  10      357.61      377.27     34.84 o 
  -6  -3  10       77.60      127.28     27.89 o 
  -5  -3  10       37.89      107.29     58.07 o 
  -4  -3  10      115.23      141.88     27.58 o 
  -3  -3  10       10.66       31.18     17.72 o 
  -2  -3  10      624.54      686.02     17.32 o 
  -1  -3  10      167.37      180.53     14.68 o 
   0  -3  10      622.11      594.74     28.03 o 
   1  -3  10       10.04       41.05     41.05 o 
   2  -3  10      125.79      102.13     30.04 o 
   3  -3  10      895.45      986.23     63.08 o 
   4  -3  10        0.52       38.05     70.09 o 
   5  -3  10      125.73      149.19     66.08 o 
   6  -3  10        0.19       57.07     49.06 o 
   7  -3  10       43.45       90.11     39.05 o 
   8  -3  10      367.37      376.47     47.06 o 
   9  -3  10       49.04      110.14     75.09 o 
 -12  -2  10      153.37      172.87     27.89 o 
 -11  -2  10        8.16       38.69     28.47 o 
 -10  -2  10      702.14      751.94    114.14 o 
  -9  -2  10      203.75      233.52     28.03 o 
  -8  -2  10       96.39      180.95     35.04 o 
  -7  -2  10        3.82       47.06     34.04 o 
  -6  -2  10       17.67       27.24     40.05 o 
  -5  -2  10      700.85      701.87     49.06 o 
  -4  -2  10        5.41       -1.96     19.50 o 
  -3  -2  10      628.13      624.41     19.87 o 
  -2  -2  10       93.40      112.14     20.08 o 
  -1  -2  10     1361.27     1271.58     29.04 o 
   0  -2  10      675.30      640.80     49.06 o 
   1  -2  10      940.03      980.22     84.10 o 
   2  -2  10      636.18      609.76     55.07 o 
   3  -2  10       24.79       38.05     55.07 o 
   4  -2  10      424.53      406.51     43.05 o 
   5  -2  10       39.73       48.06     41.05 o 
   6  -2  10      308.60      283.35     35.04 o 
   7  -2  10      455.61      411.51     40.05 o 
   8  -2  10      178.53      219.27     36.04 o 
   9  -2  10        1.39       34.04     60.07 o 
 -13  -1  10      142.63      153.14     32.72 o 
 -12  -1  10      253.24      257.51     29.07 o 
 -11  -1  10       20.37       84.11     46.34 o 
 -10  -1  10      354.15      316.86     39.55 o 
  -9  -1  10      692.67      665.83     23.33 o 
  -8  -1  10      134.93      212.65     32.54 o 
  -7  -1  10      404.35      413.19     23.37 o 
  -6  -1  10       93.53      121.40     19.70 o 
  -5  -1  10       72.95       91.18     17.08 o 
  -4  -1  10       99.40      147.44     17.62 o 
  -3  -1  10       56.15       34.85     20.02 o 
  -2  -1  10      778.73      836.17     19.52 o 
  -1  -1  10       52.83       73.09     46.06 o 
   0  -1  10      110.11      113.14     28.03 o 
   1  -1  10       93.35      130.16     53.07 o 
   2  -1  10        1.77       30.04     42.05 o 
   3  -1  10      226.29      206.26     67.08 o 
   4  -1  10      309.52      293.37     42.05 o 
   5  -1  10      265.23      297.37     33.04 o 
   6  -1  10        6.88       44.05     34.04 o 
   7  -1  10      160.40      195.24     35.04 o 
   8  -1  10       25.75       69.09    104.13 o 
 -13   0  10      144.23      127.28     28.51 o 
 -12   0  10      205.32      214.49     31.16 o 
 -11   0  10       20.93       78.32     23.65 o 
 -10   0  10      563.05      502.88     72.09 o 
  -9   0  10     2101.70     2026.34     50.94 o 
  -8   0  10     2173.32     2126.86     51.63 o 
  -7   0  10       65.61       81.22     20.47 o 
  -6   0  10      662.26      693.16     39.05 o 
  -5   0  10        6.31       23.77     14.67 o 
  -4   0  10      386.07      386.95     26.03 o 
  -3   0  10      390.99      365.25     34.04 o 
  -2   0  10       40.71       48.24     16.29 o 
  -1   0  10        9.24       33.04     46.06 o 
   0   0  10      322.20      308.38     55.07 o 
   1   0  10      699.82      690.86     45.06 o 
   2   0  10      435.13      404.50     61.08 o 
   3   0  10      570.89      564.70     75.09 o 
   4   0  10     2742.02     2705.37     98.12 o 
   5   0  10        6.49       21.03     66.08 o 
   6   0  10       61.53       88.11     45.06 o 
   7   0  10      157.61      150.19     64.08 o 
   8   0  10        5.81      109.14     41.05 o 
 -13   1  10      102.48      188.75     55.57 o 
 -12   1  10      118.50      148.24     43.05 o 
 -11   1  10       45.78       52.32     30.57 o 
 -10   1  10     1725.97     1583.97    101.13 o 
  -9   1  10       19.27       72.76     24.58 o 
  -8   1  10      519.88      506.44     21.76 o 
  -7   1  10       10.28       18.50     19.96 o 
  -6   1  10      870.65      761.33     21.03 o 
  -5   1  10      254.27      214.12     18.14 o 
  -4   1  10       85.37      145.64     27.89 o 
  -3   1  10     2375.30     2424.68     37.47 o 
  -2   1  10       12.50       -0.06     22.53 o 
  -1   1  10       93.20      153.19     38.05 o 
   0   1  10      223.01      261.33     36.04 o 
   1   1  10        4.09       23.03     29.04 o 
   2   1  10       18.14       31.04     29.04 o 
   3   1  10      324.55      315.39     54.07 o 
   4   1  10        9.39       27.03     29.04 o 
   5   1  10       18.95       64.08     44.05 o 
   6   1  10       56.83      100.12     45.06 o 
   7   1  10        0.59       23.03     41.05 o 
   8   1  10       15.13       49.06     49.06 o 
 -14   2  10      110.82      135.10     39.58 o 
 -13   2  10       88.06       91.37     35.54 o 
 -12   2  10       38.93      116.13     42.55 o 
 -11   2  10       27.71       55.90     30.04 o 
 -10   2  10     2063.59     1834.23     33.00 o 
  -9   2  10     5926.60     5810.44    316.89 o 
  -8   2  10     3201.13     3117.09     54.07 o 
  -7   2  10      151.95      182.30     18.51 o 
  -6   2  10        0.43       12.31     18.00 o 
  -5   2  10        0.24       60.07     38.05 o 
  -4   2  10        6.47       54.00     14.24 o 
  -3   2  10     1501.26     1383.42     28.03 o 
  -2   2  10       70.41       62.63     18.76 o 
  -1   2  10        0.84       24.03     27.03 o 
   0   2  10     1078.04     1081.35     69.09 o 
   1   2  10      195.75      215.27     40.05 o 
   2   2  10      127.67      148.76     20.64 o 
   3   2  10        1.13       32.75     30.07 o 
   4   2  10       34.36       43.25     36.92 o 
   5   2  10        5.64       27.89     27.48 o 
   6   2  10        8.43       95.05     53.57 o 
   7   2  10       21.65       55.07     29.04 o 
 -14   3  10      146.46      132.56     33.12 o 
 -13   3  10       22.51       55.05     33.54 o 
 -12   3  10       36.26      110.78     31.27 o 
 -11   3  10       59.81       97.45     53.05 o 
 -10   3  10       15.51       51.62     25.62 o 
  -9   3  10      188.50      198.49     25.81 o 
  -8   3  10      345.86      305.27     20.74 o 
  -7   3  10      137.80      173.57     17.89 o 
  -6   3  10     1194.48     1138.04     32.54 o 
  -5   3  10      750.89      743.05     16.92 o 
  -4   3  10        6.32       25.87     10.96 o 
  -3   3  10      171.87      170.91     17.96 o 
  -2   3  10      209.01      244.71     13.30 o 
  -1   3  10      285.17      284.67     17.32 o 
   0   3  10      700.98      783.09     34.04 o 
   1   3  10       80.62       71.33     26.08 o 
   2   3  10      182.00      156.30     19.41 o 
   3   3  10      507.84      408.66     47.06 o 
   4   3  10       35.73       82.27     25.89 o 
   5   3  10       66.70       80.16     29.37 o 
   6   3  10       21.91       49.06     37.05 o 
   7   3  10        4.87       54.89     30.03 o 
 -14   4  10       54.05       88.98     33.33 o 
 -13   4  10       60.68       76.46     30.16 o 
 -12   4  10        0.51       35.59     27.58 o 
 -11   4  10       65.04       70.68     46.47 o 
 -10   4  10       58.90       98.07     24.57 o 
  -9   4  10     1452.16     1337.88     44.56 o 
  -8   4  10     2378.99     2151.00     30.54 o 
  -7   4  10      252.28      272.71     22.53 o 
  -6   4  10        0.14        7.92     14.55 o 
  -5   4  10       26.66       28.30     22.03 o 
  -4   4  10      172.84      146.18     29.04 o 
  -3   4  10       95.35      112.76     12.54 o 
  -2   4  10      326.07      354.27     20.47 o 
  -1   4  10      233.66      251.55     19.52 o 
   0   4  10      392.06      365.87     22.85 o 
   1   4  10     1085.63     1014.00     35.44 o 
   2   4  10      119.88      141.97     18.71 o 
   3   4  10       75.93      146.59     59.57 o 
   4   4  10      319.78      299.37     28.54 o 
   5   4  10        0.14       14.88     27.41 o 
   6   4  10        4.24       50.50     37.05 o 
 -14   5  10       17.84       96.23     41.55 o 
 -13   5  10       56.71       40.44     44.05 o 
 -12   5  10      192.56      198.36     28.05 o 
 -11   5  10      424.15      387.23     25.91 o 
 -10   5  10      600.31      569.11     24.57 o 
  -9   5  10        5.69       48.00     20.91 o 
  -8   5  10      660.94      606.88     50.06 o 
  -7   5  10      642.55      655.64     21.06 o 
  -6   5  10      656.70      606.63     16.53 o 
  -5   5  10      239.00      259.55     13.24 o 
  -4   5  10      282.25      297.28     39.55 o 
  -3   5  10      295.10      301.07     29.32 o 
  -2   5  10       78.31      104.49     26.03 o 
  -1   5  10      227.94      229.18     18.51 o 
   0   5  10        5.06       27.77     25.68 o 
   1   5  10     1294.39     1190.06     37.44 o 
   2   5  10       84.53       85.31     13.02 o 
   3   5  10        4.48       34.55     14.63 o 
   4   5  10       21.23       23.85     28.21 o 
   5   5  10       33.96       94.12     37.05 o 
 -14   6  10        5.71      113.79     34.74 o 
 -13   6  10       55.90       78.55     41.85 o 
 -12   6  10        0.70       68.27     52.90 o 
 -11   6  10       26.59       39.12     26.35 o 
 -10   6  10        4.92      101.79     38.05 o 
  -9   6  10        9.43       35.69     21.66 o 
  -8   6  10      252.05      260.23     30.54 o 
  -7   6  10       77.27      109.86     17.91 o 
  -6   6  10      566.16      599.75     46.06 o 
  -5   6  10      100.01      121.04     22.57 o 
  -4   6  10        3.94       25.50     31.77 o 
  -3   6  10      451.71      425.79     26.70 o 
  -2   6  10      636.99      624.94     34.04 o 
  -1   6  10      421.76      400.29     18.04 o 
   0   6  10      246.31      251.41     20.68 o 
   1   6  10      116.18      145.11     28.35 o 
   2   6  10      571.65      518.60     20.34 o 
   3   6  10       11.98       36.80     18.03 o 
   4   6  10      495.55      472.69     19.85 o 
   5   6  10      128.49      106.22     18.16 o 
 -14   7  10       85.50      104.13     31.83 o 
 -13   7  10       29.03       73.14     30.85 o 
 -12   7  10        7.44       16.76     25.18 o 
 -11   7  10       23.15      107.24     46.06 o 
 -10   7  10       61.86       87.69     22.73 o 
  -9   7  10      742.86      808.95     34.04 o 
  -8   7  10       79.86       97.86     19.51 o 
  -7   7  10       23.90       56.47     27.90 o 
  -6   7  10      281.77      276.90     28.51 o 
  -5   7  10       41.70       65.65     30.32 o 
  -4   7  10       24.51       51.39     38.92 o 
  -3   7  10      754.22      740.99     33.85 o 
  -2   7  10       72.37       89.44     24.53 o 
  -1   7  10        3.45       25.55     26.03 o 
   0   7  10        2.19       25.49     18.24 o 
   1   7  10      243.03      260.75     22.41 o 
   2   7  10       42.62       30.70     15.92 o 
   3   7  10       11.59       15.47     28.54 o 
   4   7  10        9.19      102.13     77.10 o 
 -14   8  10        2.13       84.82     37.05 o 
 -13   8  10       32.28        9.74     27.82 o 
 -12   8  10       23.29       90.61     25.97 o 
 -11   8  10       91.67      111.59     24.85 o 
 -10   8  10      185.27      208.06     36.63 o 
  -9   8  10      244.26      258.24     25.91 o 
  -8   8  10      694.78      706.71     31.27 o 
  -7   8  10       56.86       56.91     25.98 o 
  -6   8  10        9.11       39.94     30.29 o 
  -5   8  10      198.63      250.83     37.28 o 
  -4   8  10       93.70      101.09     19.25 o 
  -3   8  10        0.56       32.11     19.46 o 
  -2   8  10       15.30        4.22     50.06 o 
  -1   8  10      268.88      257.32     47.06 o 
   0   8  10       12.49       36.67     23.18 o 
   1   8  10      249.23      217.37     23.54 o 
   2   8  10       54.55       36.25     21.66 o 
   3   8  10       50.39      120.75     37.83 o 
 -13   9  10      106.77      151.18     50.56 o 
 -12   9  10      154.48      157.98     26.52 o 
 -11   9  10       52.43      158.72     95.12 o 
 -10   9  10        1.21       38.32     20.17 o 
  -9   9  10      373.42      310.10     40.80 o 
  -8   9  10      107.46      107.98     36.49 o 
  -7   9  10      120.97      154.54     62.08 o 
  -6   9  10      184.82      184.07     33.49 o 
  -5   9  10      855.30      904.25     36.41 o 
  -4   9  10      311.38      309.00     33.90 o 
  -3   9  10        0.16       24.90     24.58 o 
  -2   9  10      424.91      362.24     28.09 o 
  -1   9  10      495.94      415.08     29.54 o 
   0   9  10       83.52      147.45     44.00 o 
   1   9  10        1.35       45.71     21.20 o 
   2   9  10        1.34       57.40     30.54 o 
 -13  10  10        8.93       71.80     32.41 o 
 -12  10  10        4.47      101.13     61.08 o 
 -11  10  10      246.74      220.85     24.60 o 
 -10  10  10      115.00      110.47     31.77 o 
  -9  10  10       93.96      101.95     35.44 o 
  -8  10  10       52.40      108.78     34.20 o 
  -7  10  10      117.10      154.94     30.45 o 
  -6  10  10      249.04      243.84     38.05 o 
  -5  10  10      242.14      238.29     38.65 o 
  -4  10  10       40.16       50.99     34.54 o 
  -3  10  10       78.20       57.38     27.53 o 
  -2  10  10        9.45       50.36     22.29 o 
  -1  10  10       62.46      112.09     21.52 o 
   0  10  10        5.31       70.09     57.07 o 
   1  10  10      243.18      234.68     26.64 o 
 -12  11  10        1.24       77.10     33.04 o 
 -11  11  10        3.86       44.96     37.50 o 
 -10  11  10       39.66       64.68     44.14 o 
  -9  11  10       46.01       54.70     39.69 o 
  -8  11  10      243.34      233.59     46.60 o 
  -7  11  10      151.34      140.73     30.14 o 
  -6  11  10       33.69       38.76     21.30 o 
  -5  11  10      105.12       90.41     37.03 o 
  -4  11  10     1284.61     1157.39     73.09 o 
  -3  11  10      107.37      154.64     33.18 o 
  -2  11  10       19.69       23.79     36.55 o 
  -1  11  10        4.65       57.02     27.38 o 
 -11  12  10        8.29       32.83     35.00 o 
 -10  12  10      149.86      249.17     61.70 o 
  -9  12  10       33.51       85.61     30.52 o 
  -8  12  10       27.93       54.07     41.32 o 
  -7  12  10        3.51       23.81     21.84 o 
  -6  12  10       41.33       60.29     29.78 o 
  -5  12  10      403.28      358.25     35.32 o 
  -4  12  10        1.07       78.80     26.17 o 
  -3  12  10        0.17      -10.13     29.33 o 
  -9  13  10       57.69      110.84     49.00 o 
  -8  13  10      176.72      185.20     30.63 o 
  -7  13  10        0.24      104.10     39.29 o 
  -6  13  10       64.03      114.62     40.56 o 
  -5  13  10       14.82       -2.53     62.08 o 
   0 -13  11       33.29       52.83     34.82 o 
   1 -13  11      193.74      244.27     37.43 o 
   2 -13  11       12.20      103.80     34.03 o 
   3 -13  11        4.49      -22.15     68.59 o 
   4 -13  11        2.01       50.50     34.40 o 
  -3 -12  11        6.73       75.70     33.68 o 
  -2 -12  11        4.33       80.75     46.06 o 
  -1 -12  11      206.43      212.96     38.51 o 
   0 -12  11       85.12      154.91     48.74 o 
   1 -12  11        0.68       46.07     30.16 o 
   2 -12  11        2.77       98.25     60.58 o 
   3 -12  11        9.60       36.03     29.96 o 
   4 -12  11       12.99      107.90     52.14 o 
   5 -12  11        6.52       56.40     26.87 o 
   6 -12  11       48.16       98.55     25.62 o 
  -4 -11  11       45.50      141.73     30.50 o 
  -3 -11  11       30.31       73.24     34.84 o 
  -2 -11  11       50.46       56.88     32.97 o 
  -1 -11  11      120.83      154.74     41.55 o 
   0 -11  11      111.86      126.91     28.32 o 
   1 -11  11      398.65      439.47     29.50 o 
   2 -11  11        2.01       22.03     28.47 o 
   3 -11  11      105.57      142.26     26.38 o 
   4 -11  11        4.06       75.47     52.37 o 
   5 -11  11        0.39       46.98     38.63 o 
   6 -11  11        1.53       29.07     41.97 o 
   7 -11  11       27.90       86.50     21.30 o 
  -6 -10  11       46.87       34.97     55.72 o 
  -5 -10  11        6.56       67.23     32.54 o 
  -4 -10  11      172.42      182.13     30.72 o 
  -3 -10  11       13.37       58.55     30.27 o 
  -2 -10  11      487.68      508.69     53.31 o 
  -1 -10  11       29.43       68.54     25.94 o 
   0 -10  11      450.06      439.01     31.10 o 
   1 -10  11      116.79      153.96     28.21 o 
   2 -10  11      161.05      182.30     24.85 o 
   3 -10  11       14.88       70.85     24.66 o 
   4 -10  11     1253.02     1128.67     38.55 o 
   5 -10  11       79.26       71.73     22.25 o 
   6 -10  11        1.03       43.25     32.92 o 
   7 -10  11      348.60      303.38     43.05 o 
  -7  -9  11       52.79      111.97     36.66 o 
  -6  -9  11       37.05       60.10     56.48 o 
  -5  -9  11        0.15       69.92     46.56 o 
  -4  -9  11      810.34      677.86     34.34 o 
  -3  -9  11     1263.71     1154.18     32.54 o 
  -2  -9  11       36.08      126.76     30.52 o 
  -1  -9  11       94.73      107.16     24.44 o 
   0  -9  11      433.15      429.66     26.38 o 
   1  -9  11        8.01       37.33     24.17 o 
   2  -9  11      108.33       81.14     22.20 o 
   3  -9  11       33.72       61.32     22.46 o 
   4  -9  11       30.27       63.74     20.68 o 
   5  -9  11       38.54      114.66     39.05 o 
   6  -9  11      103.16      119.09     17.40 o 
   7  -9  11       13.81       68.34     23.03 o 
   8  -9  11       76.07      126.16     40.05 o 
  -8  -8  11      108.60      116.22     42.60 o 
  -7  -8  11        2.19       69.30     28.29 o 
  -6  -8  11        5.25       49.80     28.61 o 
  -5  -8  11        9.92       61.70     41.13 o 
  -4  -8  11       87.77      152.19     46.06 o 
  -3  -8  11       53.36       77.62     41.55 o 
  -2  -8  11      221.78      195.60     28.72 o 
  -1  -8  11       14.60       55.04     30.54 o 
   0  -8  11      860.24      855.84     70.59 o 
   1  -8  11     1824.41     1696.16    107.13 o 
   2  -8  11      415.85      411.55     22.20 o 
   3  -8  11       36.72       36.64     21.14 o 
   4  -8  11      172.84      167.41     19.20 o 
   5  -8  11       45.46       57.38     16.55 o 
   6  -8  11        7.32       30.83     14.52 o 
   7  -8  11      127.94      141.18     74.09 o 
   8  -8  11        2.94       46.06     48.06 o 
  -9  -7  11      213.44      205.06     48.65 o 
  -8  -7  11        0.36       63.72     30.38 o 
  -7  -7  11      183.08      206.76     36.49 o 
  -6  -7  11        8.71       51.96     45.87 o 
  -5  -7  11      195.11      225.48     33.19 o 
  -4  -7  11      266.09      280.34     23.08 o 
  -3  -7  11       12.30       45.54     21.81 o 
  -2  -7  11      612.66      623.93     25.12 o 
  -1  -7  11     4595.93     4343.91    112.14 o 
   0  -7  11     2533.49     2394.45     28.54 o 
   1  -7  11     2800.73     2543.23     46.56 o 
   2  -7  11       68.58       83.66     18.29 o 
   3  -7  11      459.81      493.19     30.31 o 
   4  -7  11      134.69      155.06     17.52 o 
   5  -7  11       10.83       50.06     42.05 o 
   6  -7  11        6.92       64.08     50.06 o 
   7  -7  11       22.66       62.08     43.05 o 
   8  -7  11        3.91       45.06    110.14 o 
 -10  -6  11       38.18      108.19     30.79 o 
  -9  -6  11       82.44      112.41     46.38 o 
  -8  -6  11      527.71      551.14     54.10 o 
  -7  -6  11      136.14      149.61     34.07 o 
  -6  -6  11      824.73      711.15     34.20 o 
  -5  -6  11       76.45      101.63     44.26 o 
  -4  -6  11      318.03      356.38     25.89 o 
  -3  -6  11      177.57      184.28     21.53 o 
  -2  -6  11        2.39       52.06     27.03 o 
  -1  -6  11      425.19      402.49     19.48 o 
   0  -6  11      383.25      360.79     25.53 o 
   1  -6  11     4263.11     3728.42    153.19 o 
   2  -6  11      303.29      323.35     18.28 o 
   3  -6  11      155.27      188.74     33.21 o 
   4  -6  11      698.16      587.68     33.04 o 
   5  -6  11      106.16      108.13     43.05 o 
   6  -6  11      440.12      422.53     55.07 o 
   7  -6  11        7.29       25.03     35.04 o 
   8  -6  11       75.42       92.11     69.09 o 
 -10  -5  11      340.13      340.86     32.91 o 
  -9  -5  11      143.15      191.69     40.41 o 
  -8  -5  11      591.91      584.50     41.82 o 
  -7  -5  11      183.14      172.52     31.06 o 
  -6  -5  11      132.53      149.76     35.04 o 
  -5  -5  11       97.61      105.34     45.69 o 
  -4  -5  11      208.74      249.67     44.72 o 
  -3  -5  11      686.84      672.50     39.55 o 
  -2  -5  11       44.28      111.57     21.06 o 
  -1  -5  11      324.66      333.99     20.20 o 
   0  -5  11     4405.73     4292.94    153.69 o 
   1  -5  11     4518.65     4315.70    102.13 o 
   2  -5  11     1815.80     1786.42     20.30 o 
   3  -5  11       26.22       42.05     35.04 o 
   4  -5  11      275.02      352.44     51.06 o 
   5  -5  11      275.19      270.34     45.06 o 
   6  -5  11       43.88       42.05     48.06 o 
   7  -5  11       68.90      190.24     56.07 o 
   8  -5  11        0.04       60.07     44.05 o 
 -11  -4  11      543.42      511.02     34.11 o 
 -10  -4  11      172.62      180.34     28.33 o 
  -9  -4  11        2.09       98.62     65.58 o 
  -8  -4  11        3.07       50.25     41.07 o 
  -7  -4  11       44.67       93.99     25.07 o 
  -6  -4  11      187.24      229.30     34.89 o 
  -5  -4  11      177.40      181.18     21.58 o 
  -4  -4  11        2.47       31.77     22.20 o 
  -3  -4  11      316.53      296.85     52.06 o 
  -2  -4  11     1235.57     1141.08     57.57 o 
  -1  -4  11      286.28      320.66     17.32 o 
   0  -4  11       60.22       55.75     16.29 o 
   1  -4  11      175.56      223.28     54.07 o 
   2  -4  11      140.29      194.24     49.06 o 
   3  -4  11      473.36      486.61     33.04 o 
   4  -4  11       23.57       33.04     72.09 o 
   5  -4  11       11.57       25.03     43.05 o 
   6  -4  11        1.88       32.04     40.05 o 
   7  -4  11       17.01       47.06     92.11 o 
   8  -4  11        1.82       37.05     71.09 o 
 -12  -3  11        5.02       82.70     56.63 o 
 -11  -3  11       82.96      137.95     27.09 o 
 -10  -3  11      420.41      373.24     27.43 o 
  -9  -3  11      462.51      403.18     28.03 o 
  -8  -3  11       53.21       93.39     26.58 o 
  -7  -3  11       46.13       90.11     45.06 o 
  -6  -3  11      585.86      571.28     24.56 o 
  -5  -3  11      526.33      560.03     39.55 o 
  -4  -3  11      278.63      318.73     21.53 o 
  -3  -3  11      222.17      228.87     19.00 o 
  -2  -3  11       19.84       58.07     47.06 o 
  -1  -3  11        0.02        3.00     24.03 o 
   0  -3  11        5.93        1.00     27.03 o 
   1  -3  11      109.50      115.14     47.06 o 
   2  -3  11      782.53      715.89     73.09 o 
   3  -3  11     2355.99     2295.86    168.21 o 
   4  -3  11       86.42       95.12     55.07 o 
   5  -3  11       62.56       83.10     48.06 o 
   6  -3  11       86.54      111.14     34.04 o 
   7  -3  11        2.60       44.05     36.04 o 
   8  -3  11       53.37       89.11    113.14 o 
 -12  -2  11      184.43      179.96     32.43 o 
 -11  -2  11      496.65      429.52     29.07 o 
 -10  -2  11      105.99      121.05     30.36 o 
  -9  -2  11      637.04      616.87     25.53 o 
  -8  -2  11      638.13      637.58     28.04 o 
  -7  -2  11       11.91       35.20     23.00 o 
  -6  -2  11      471.95      411.01     19.08 o 
  -5  -2  11      575.63      528.47     22.48 o 
  -4  -2  11       51.69       61.13     29.04 o 
  -3  -2  11       40.75       75.09     27.90 o 
  -2  -2  11       52.88       91.11     36.04 o 
  -1  -2  11      669.43      710.88     28.03 o 
   0  -2  11       13.00       51.06     40.05 o 
   1  -2  11        1.55       42.05     51.06 o 
   2  -2  11       61.48      102.13     47.06 o 
   3  -2  11        2.79       35.04     64.08 o 
   4  -2  11      304.81      304.38     47.06 o 
   5  -2  11       98.25      123.15     54.07 o 
   6  -2  11      513.60      479.60     76.09 o 
   7  -2  11      109.00      175.22     57.07 o 
   8  -2  11       19.37       99.12     53.07 o 
 -12  -1  11       89.70      147.52     28.11 o 
 -11  -1  11      548.99      496.61     32.05 o 
 -10  -1  11      179.49      178.22     44.05 o 
  -9  -1  11      786.84      757.19     69.59 o 
  -8  -1  11       95.42      123.05     44.98 o 
  -7  -1  11       74.65      107.77     24.36 o 
  -6  -1  11      332.41      347.55     28.03 o 
  -5  -1  11       58.66      101.76     18.04 o 
  -4  -1  11      233.21      203.32     18.49 o 
  -3  -1  11       58.14       35.96     16.29 o 
  -2  -1  11      157.00      178.22     30.04 o 
  -1  -1  11       66.22      100.12     25.03 o 
   0  -1  11        4.29       32.04     31.04 o 
   1  -1  11      196.17      202.25     40.05 o 
   2  -1  11     1142.10     1009.26     85.11 o 
   3  -1  11       14.94       35.04     59.07 o 
   4  -1  11      777.52      781.97     40.05 o 
   5  -1  11       15.59       74.09     28.03 o 
   6  -1  11        1.50       -2.00     53.07 o 
   7  -1  11      235.72      219.27     78.10 o 
   8  -1  11      105.31      142.18     40.05 o 
 -13   0  11       58.78       87.05     35.22 o 
 -12   0  11      291.90      266.44     33.25 o 
 -11   0  11       47.37       94.99     26.64 o 
 -10   0  11       74.61      118.72     33.54 o 
  -9   0  11      675.73      684.56     26.83 o 
  -8   0  11        3.64       13.95     21.17 o 
  -7   0  11        1.09       35.09     16.54 o 
  -6   0  11       91.60       73.64     21.53 o 
  -5   0  11      222.61      210.80     26.03 o 
  -4   0  11        3.01       20.02     17.91 o 
  -3   0  11      324.81      363.89     17.62 o 
  -2   0  11      304.06      292.36     48.06 o 
  -1   0  11      639.48      652.81     33.04 o 
   0   0  11      210.64      202.25     44.05 o 
   1   0  11       84.55       78.10     37.05 o 
   2   0  11      223.19      236.29     59.07 o 
   3   0  11     2168.22     1989.48     99.12 o 
   4   0  11      258.65      269.34     45.06 o 
   5   0  11      167.18      177.22     58.07 o 
   6   0  11       52.75      147.18     33.04 o 
   7   0  11      274.06      272.34     41.05 o 
 -13   1  11       14.68       80.55     35.63 o 
 -12   1  11      111.81      190.94     31.76 o 
 -11   1  11        0.14       46.03     44.92 o 
 -10   1  11       75.17      128.45     27.34 o 
  -9   1  11     1183.73     1038.70     62.58 o 
  -8   1  11        5.43       20.23     21.98 o 
  -7   1  11      601.75      634.50     27.53 o 
  -6   1  11     1005.23      926.83     21.74 o 
  -5   1  11      666.20      675.54     35.91 o 
  -4   1  11       76.28      113.81     23.53 o 
  -3   1  11      356.35      337.95     28.62 o 
  -2   1  11      464.30      505.63     56.07 o 
  -1   1  11       63.93       90.11     54.07 o 
   0   1  11      114.09      123.15     42.05 o 
   1   1  11      342.81      299.37     44.05 o 
   2   1  11       96.76      111.14     36.04 o 
   3   1  11      228.50      232.29     79.10 o 
   4   1  11      167.98      158.20     43.05 o 
   5   1  11      318.50      313.39     52.06 o 
   6   1  11      126.72      144.18     39.05 o 
   7   1  11      149.77      251.31     40.05 o 
 -13   2  11        0.15       74.41     33.33 o 
 -12   2  11        2.69       77.96     28.11 o 
 -11   2  11        0.82       58.74     25.26 o 
 -10   2  11      191.78      224.36     28.62 o 
  -9   2  11      336.45      388.91     32.04 o 
  -8   2  11     6867.47     6275.86    101.63 o 
  -7   2  11       13.05       58.15     28.03 o 
  -6   2  11       28.17       69.16     24.03 o 
  -5   2  11      469.64      452.56     18.64 o 
  -4   2  11      521.75      486.84     28.03 o 
  -3   2  11      118.10      100.99     20.45 o 
  -2   2  11       38.40       70.09     23.03 o 
  -1   2  11      150.07      209.26     22.03 o 
   0   2  11      400.85      378.47     32.04 o 
   1   2  11      147.84      149.19     41.05 o 
   2   2  11     1647.03     1529.90     77.10 o 
   3   2  11        9.94       37.05     55.07 o 
   4   2  11     1997.30     1886.35     96.12 o 
   5   2  11      596.07      551.69     78.10 o 
   6   2  11       13.38       55.07     50.06 o 
 -14   3  11      256.79      303.35     39.19 o 
 -13   3  11        8.57       99.83     71.09 o 
 -12   3  11       19.33      120.89     37.05 o 
 -11   3  11      389.19      449.34     48.56 o 
 -10   3  11       51.97      100.68     25.47 o 
  -9   3  11      320.72      294.58     23.44 o 
  -8   3  11      479.60      490.56     23.89 o 
  -7   3  11     2765.95     2442.05     25.08 o 
  -6   3  11      430.87      417.90     32.20 o 
  -5   3  11       56.12      122.50     32.54 o 
  -4   3  11      266.83      252.92     13.15 o 
  -3   3  11       16.74       42.77     18.02 o 
  -2   3  11     1548.33     1624.02     77.10 o 
  -1   3  11       16.00       21.03     30.04 o 
   0   3  11      218.82      223.58     16.62 o 
   1   3  11      690.78      714.62     69.59 o 
   2   3  11       12.18       73.62     40.05 o 
   3   3  11       16.61       36.46     17.79 o 
   4   3  11      155.30      156.26     25.74 o 
   5   3  11       80.44      137.93     50.21 o 
   6   3  11       27.31       29.38     30.31 o 
 -14   4  11       39.95      118.71     34.41 o 
 -13   4  11        0.26       37.73     28.87 o 
 -12   4  11        0.71       37.70     29.86 o 
 -11   4  11      633.19      590.10     62.58 o 
 -10   4  11        8.30       73.32     24.99 o 
  -9   4  11      319.21      340.02     25.98 o 
  -8   4  11     9164.22     8654.76     64.58 o 
  -7   4  11     3586.81     3527.19     87.61 o 
  -6   4  11      124.02      135.23     32.04 o 
  -5   4  11        9.58       31.04     13.33 o 
  -4   4  11        8.35       77.61     25.53 o 
  -3   4  11       17.88       41.05     19.12 o 
  -2   4  11      256.96      245.48     37.55 o 
  -1   4  11       53.16       97.50     19.52 o 
   0   4  11       26.97       22.86     16.50 o 
   1   4  11      112.08      136.81     18.16 o 
   2   4  11      117.53      128.01     21.20 o 
   3   4  11       65.49      105.32     24.22 o 
   4   4  11      270.38      319.31     31.89 o 
   5   4  11      246.81      235.13     30.92 o 
 -14   5  11      310.71      413.45     36.19 o 
 -13   5  11        8.62       12.60     31.53 o 
 -12   5  11       84.44      110.63     27.23 o 
 -11   5  11        1.84       50.46     34.99 o 
 -10   5  11      515.04      546.90     24.63 o 
  -9   5  11      533.04      513.14     39.29 o 
  -8   5  11      245.39      229.89     20.74 o 
  -7   5  11      135.49      176.89     19.21 o 
  -6   5  11      506.47      475.05     18.11 o 
  -5   5  11     1743.13     1513.70     49.56 o 
  -4   5  11       10.25       33.34     12.62 o 
  -3   5  11      596.69      599.63     39.55 o 
  -2   5  11      235.84      241.03     27.20 o 
  -1   5  11      257.12      230.51     19.30 o 
   0   5  11      105.12      112.44     22.66 o 
   1   5  11       74.47      117.34     35.10 o 
   2   5  11      274.44      269.61     20.51 o 
   3   5  11      226.64      180.91     24.97 o 
   4   5  11      138.85      121.05     15.93 o 
   5   5  11        4.06       67.08     37.05 o 
 -14   6  11       64.97       99.34     29.78 o 
 -13   6  11        4.96       44.57     29.41 o 
 -12   6  11      126.19      156.07     50.61 o 
 -11   6  11        1.70       47.57     23.79 o 
 -10   6  11      157.10      155.93     26.06 o 
  -9   6  11      232.15      276.95     22.04 o 
  -8   6  11       58.85       84.74     33.49 o 
  -7   6  11     1371.98     1311.63     41.05 o 
  -6   6  11     2927.76     2776.11     52.06 o 
  -5   6  11     2977.17     2882.09     52.60 o 
  -4   6  11       63.90       70.09     23.36 o 
  -3   6  11      221.48      229.65     16.29 o 
  -2   6  11      171.38      199.89     37.83 o 
  -1   6  11      106.84      101.73     21.30 o 
   0   6  11       21.66       57.85     16.24 o 
   1   6  11       15.49       24.64     19.30 o 
   2   6  11       81.09       83.10     26.03 o 
   3   6  11      100.41      116.20     36.04 o 
   4   6  11       21.18       10.43     29.04 o 
 -14   7  11        6.85       98.65     71.09 o 
 -13   7  11       83.12      172.37     46.00 o 
 -12   7  11      208.55      247.90     29.04 o 
 -11   7  11        6.24       39.74     26.95 o 
 -10   7  11       62.43       74.14     25.53 o 
  -9   7  11       20.54       57.42     34.67 o 
  -8   7  11      602.55      568.65     22.15 o 
  -7   7  11     1005.08      928.15     48.06 o 
  -6   7  11      120.42      133.11     36.09 o 
  -5   7  11       23.25       29.70     17.52 o 
  -4   7  11       60.60       80.93     24.04 o 
  -3   7  11      199.07      215.48     29.56 o 
  -2   7  11       75.59       74.84     17.25 o 
  -1   7  11      534.83      501.59     38.55 o 
   0   7  11        8.67       69.77     39.05 o 
   1   7  11        1.35       45.80     24.46 o 
   2   7  11        5.32       33.06     21.55 o 
   3   7  11       28.15       51.16     32.92 o 
 -13   8  11        0.81       36.74     26.30 o 
 -12   8  11      129.38      119.74     23.79 o 
 -11   8  11      165.63      210.64     23.71 o 
 -10   8  11       16.13       33.57     22.97 o 
  -9   8  11       52.60       97.17     21.88 o 
  -8   8  11      223.49      243.15     17.96 o 
  -7   8  11       17.70       10.22     25.22 o 
  -6   8  11      660.26      625.47     70.09 o 
  -5   8  11      737.09      703.65     40.74 o 
  -4   8  11     1698.15     1589.99     43.28 o 
  -3   8  11      191.54      201.60     23.58 o 
  -2   8  11      113.01      133.39     27.22 o 
  -1   8  11      141.92      131.82     23.95 o 
   0   8  11       57.41       83.46     21.84 o 
   1   8  11       50.75       58.04     19.67 o 
   2   8  11        8.86       19.14     53.57 o 
 -13   9  11       63.36       99.12     77.10 o 
 -12   9  11        0.04       73.49     24.99 o 
 -11   9  11       92.30      112.17     30.04 o 
 -10   9  11       99.72      138.93     41.55 o 
  -9   9  11       50.54       81.95     21.37 o 
  -8   9  11       24.01       60.00     40.16 o 
  -7   9  11       46.69       62.50     25.49 o 
  -6   9  11      331.36      336.28     26.43 o 
  -5   9  11        0.09       19.91     29.93 o 
  -4   9  11      362.02      352.56     32.97 o 
  -3   9  11      493.45      451.13     21.52 o 
  -2   9  11        0.18       41.76     26.38 o 
  -1   9  11      358.69      335.42     29.04 o 
   0   9  11       61.32       82.15     21.89 o 
   1   9  11       63.67      107.94     22.61 o 
 -12  10  11       40.89       84.53     24.03 o 
 -11  10  11       18.52       67.08     31.04 o 
 -10  10  11       54.54      104.13     47.06 o 
  -9  10  11        8.54       55.14     79.53 o 
  -8  10  11       32.40       63.55     42.56 o 
  -7  10  11       96.25      109.17     49.04 o 
  -6  10  11      185.12      176.06     37.44 o 
  -5  10  11     1020.45      869.30     38.55 o 
  -4  10  11       64.73       68.59     37.55 o 
  -3  10  11      260.70      218.27     37.05 o 
  -2  10  11      275.45      242.30     27.03 o 
  -1  10  11       10.35       23.97     45.06 o 
   0  10  11       83.37       90.11     29.28 o 
 -12  11  11       15.59       46.95     25.16 o 
 -11  11  11       99.96      125.16     76.09 o 
 -10  11  11        1.03       13.40     44.41 o 
  -9  11  11       15.40       48.72     47.18 o 
  -8  11  11        2.79       35.43     36.73 o 
  -7  11  11        3.19       32.45     31.12 o 
  -6  11  11       63.48       64.11     29.20 o 
  -5  11  11       53.02       44.09     39.05 o 
  -4  11  11      414.37      467.79     28.08 o 
  -3  11  11       91.14       93.62     25.49 o 
  -2  11  11       92.61       93.12     33.04 o 
 -10  12  11      106.37      127.21     34.35 o 
  -9  12  11      119.80      174.99     44.52 o 
  -8  12  11       41.24       43.88     27.18 o 
  -7  12  11       14.53       58.78     31.74 o 
  -6  12  11      100.66      176.24     36.73 o 
  -5  12  11        0.30      115.12     61.58 o 
  -4  12  11       34.24       75.62     31.45 o 
  -1 -12  12       39.84      106.33     64.08 o 
   0 -12  12        0.93       87.02     36.61 o 
   1 -12  12      286.51      316.47     32.85 o 
   2 -12  12       25.28       51.37     27.50 o 
   3 -12  12       18.90      111.76     48.13 o 
   4 -12  12       38.18       62.12     27.29 o 
  -4 -11  12       29.52       50.86     39.05 o 
  -3 -11  12      168.28      142.73     27.09 o 
  -2 -11  12        0.27       15.71     41.05 o 
  -1 -11  12      175.72      166.67     30.16 o 
   0 -11  12        4.59       44.27     33.15 o 
   1 -11  12      115.97      148.77     25.94 o 
   2 -11  12       78.08       94.24     31.60 o 
   3 -11  12       53.25       97.12     81.10 o 
   4 -11  12      170.81      187.02     28.24 o 
   5 -11  12       97.94      172.93     26.04 o 
   6 -11  12        0.02       60.22     40.85 o 
  -5 -10  12        2.03      135.59     38.39 o 
  -4 -10  12        8.72       65.43     33.09 o 
  -3 -10  12      249.20      265.31     33.21 o 
  -2 -10  12      107.89      108.24     31.68 o 
  -1 -10  12      151.41      149.60     38.55 o 
   0 -10  12      387.18      354.81     29.85 o 
   1 -10  12      141.77      142.15     29.77 o 
   2 -10  12       55.56       72.95     33.54 o 
   3 -10  12      102.66      118.56     23.99 o 
   4 -10  12      337.54      283.27     45.20 o 
   5 -10  12       12.68       39.09     23.71 o 
   6 -10  12       94.30      112.85     38.55 o 
  -6  -9  12       55.24      120.57     33.90 o 
  -5  -9  12      116.07      115.75     34.37 o 
  -4  -9  12      189.22      225.28     28.39 o 
  -3  -9  12      153.93      207.26     75.09 o 
  -2  -9  12        1.29       35.04     39.05 o 
  -1  -9  12        0.10       63.05     28.63 o 
   0  -9  12      277.88      263.60     24.99 o 
   1  -9  12      344.44      422.23     25.78 o 
   2  -9  12      587.96      561.18     49.15 o 
   3  -9  12       43.25       78.22     23.61 o 
   4  -9  12        0.39       91.96     38.33 o 
   5  -9  12       10.26       28.06     20.57 o 
   6  -9  12       13.02       64.42     33.54 o 
   7  -9  12        7.83       43.05    105.13 o 
  -7  -8  12       55.29       96.02     39.18 o 
  -6  -8  12      151.31      179.36     29.78 o 
  -5  -8  12      238.23      284.54     56.50 o 
  -4  -8  12        0.72       70.21     25.07 o 
  -3  -8  12       99.99      128.35     37.60 o 
  -2  -8  12        5.92       36.98     27.04 o 
  -1  -8  12        7.83       38.30     23.30 o 
   0  -8  12      556.43      529.42     25.68 o 
   1  -8  12      569.30      545.69     27.03 o 
   2  -8  12       15.05       51.65     39.26 o 
   3  -8  12      359.60      373.78     54.07 o 
   4  -8  12      683.89      601.65     23.53 o 
   5  -8  12       37.05       74.26     22.03 o 
   6  -8  12        3.53       55.07     40.05 o 
   7  -8  12      227.14      350.44    104.13 o 
  -8  -7  12      111.35      191.07     44.67 o 
  -7  -7  12       39.43      100.21     33.15 o 
  -6  -7  12       61.54       84.67     56.51 o 
  -5  -7  12       19.09       87.62     39.48 o 
  -4  -7  12        0.02       29.73     28.94 o 
  -3  -7  12       23.09       30.11     25.47 o 
  -2  -7  12      746.27      741.13     23.52 o 
  -1  -7  12        6.86       41.97     32.54 o 
   0  -7  12       36.88       57.42     18.96 o 
   1  -7  12      183.02      192.15     20.41 o 
   2  -7  12      114.82      140.17     59.07 o 
   3  -7  12       99.18      136.94     20.99 o 
   4  -7  12        0.23       26.94     17.91 o 
   5  -7  12       56.70      120.15     53.07 o 
   6  -7  12        7.64       24.03     71.09 o 
   7  -7  12      192.37      236.29     39.05 o 
  -9  -6  12       99.45      172.68     36.39 o 
  -8  -6  12        0.72       47.65     33.84 o 
  -7  -6  12      174.37      199.89     41.22 o 
  -6  -6  12       73.61      126.33     30.96 o 
  -5  -6  12       61.88      105.83     26.88 o 
  -4  -6  12        9.46       75.94     24.43 o 
  -3  -6  12      763.51      770.96     57.07 o 
  -2  -6  12      357.63      403.11     42.55 o 
  -1  -6  12      829.52      751.57     23.04 o 
   0  -6  12      105.47       84.52     26.53 o 
   1  -6  12      289.76      358.75     39.55 o 
   2  -6  12       12.79       27.89     31.03 o 
   3  -6  12       46.97       80.46     16.08 o 
   4  -6  12      130.40      173.22     90.11 o 
   5  -6  12       43.80       53.07     41.05 o 
   6  -6  12        6.45       19.02     51.06 o 
   7  -6  12      152.76      173.22     46.06 o 
   8  -6  12       18.27       88.11     43.05 o 
 -10  -5  12       22.24       28.67     35.54 o 
  -9  -5  12      235.01      223.09     39.54 o 
  -8  -5  12       39.24       51.58     43.47 o 
  -7  -5  12      117.57      182.20     45.31 o 
  -6  -5  12       57.60       50.85     32.48 o 
  -5  -5  12       20.89       57.27     42.41 o 
  -4  -5  12        3.64       65.08     36.82 o 
  -3  -5  12      530.68      527.89     20.80 o 
  -2  -5  12     2180.36     2024.14    140.68 o 
  -1  -5  12      124.34      151.15     19.99 o 
   0  -5  12     4462.33     4305.92    143.68 o 
   1  -5  12     4517.18     4176.69     64.08 o 
   2  -5  12       25.86       75.09     54.07 o 
   3  -5  12        0.06       56.07     71.09 o 
   4  -5  12      406.18      375.47     46.06 o 
   5  -5  12       22.88       25.03     64.08 o 
   6  -5  12       46.06       73.09     57.07 o 
   7  -5  12       65.90      137.17     79.10 o 
   8  -5  12      177.86      248.31     62.08 o 
 -11  -4  12      136.22      171.21     61.08 o 
 -10  -4  12        0.01       62.08     29.99 o 
  -9  -4  12       51.21       97.18     29.04 o 
  -8  -4  12      254.71      261.04     24.07 o 
  -7  -4  12        7.76       47.35     29.07 o 
  -6  -4  12      345.36      335.48     24.99 o 
  -5  -4  12      718.53      698.51     26.53 o 
  -4  -4  12       60.78      105.59     35.54 o 
  -3  -4  12      113.58      141.97     42.04 o 
  -2  -4  12      722.96      636.68     21.82 o 
  -1  -4  12      393.42      366.46     39.05 o 
   0  -4  12       39.99      122.15     47.06 o 
   1  -4  12      813.44      782.97     35.04 o 
   2  -4  12      296.65      295.37     63.08 o 
   3  -4  12      371.98      456.57     96.12 o 
   4  -4  12       76.32      129.16     88.11 o 
   5  -4  12      272.63      230.29     58.07 o 
   6  -4  12       77.90      115.14     59.07 o 
   7  -4  12      420.03      410.51     43.05 o 
   8  -4  12        7.46       73.09     54.07 o 
 -11  -3  12       60.54      139.63     34.79 o 
 -10  -3  12       75.82       77.10     47.06 o 
  -9  -3  12       54.73       94.73     45.16 o 
  -8  -3  12      354.23      358.88     53.57 o 
  -7  -3  12      272.87      271.35     22.52 o 
  -6  -3  12      569.93      601.67     32.04 o 
  -5  -3  12      490.27      493.31     52.57 o 
  -4  -3  12      143.63      157.79     22.66 o 
  -3  -3  12        3.82       44.91     24.68 o 
  -2  -3  12       34.53       45.06     30.04 o 
  -1  -3  12       59.48       80.10     35.04 o 
   0  -3  12        2.49        3.00     21.03 o 
   1  -3  12     4885.24     4641.78    137.17 o 
   2  -3  12     5025.10     4863.05     71.09 o 
   3  -3  12     1916.48     1933.41    121.15 o 
   4  -3  12        5.37       21.03     53.07 o 
   5  -3  12        2.30       36.04     42.05 o 
   6  -3  12       61.51       52.06     41.05 o 
   7  -3  12       19.66       72.09     54.07 o 
 -12  -2  12      135.41      135.56     33.54 o 
 -11  -2  12       23.61      104.76     25.83 o 
 -10  -2  12       58.07       50.03     32.01 o 
  -9  -2  12      303.76      340.05     29.21 o 
  -8  -2  12      375.80      332.09     28.63 o 
  -7  -2  12       35.36       51.43     24.89 o 
  -6  -2  12       58.24       87.74     46.22 o 
  -5  -2  12      125.08      125.53     25.53 o 
  -4  -2  12      376.26      378.12     23.57 o 
  -3  -2  12      554.47      590.93     30.54 o 
  -2  -2  12      121.72      135.17     25.03 o 
  -1  -2  12       23.37       45.06     42.05 o 
   0  -2  12      124.97      180.22     29.04 o 
   1  -2  12        0.15       34.04     53.07 o 
   2  -2  12      477.70      468.58     61.08 o 
   3  -2  12      171.57      192.24     56.07 o 
   4  -2  12       26.55       46.06     64.08 o 
   5  -2  12       85.20      126.16     51.06 o 
   6  -2  12       98.76      188.23     64.08 o 
   7  -2  12        5.51       73.09     80.10 o 
 -12  -1  12      167.97      151.68     33.55 o 
 -11  -1  12      163.27      171.21     53.07 o 
 -10  -1  12      624.12      683.63     39.05 o 
  -9  -1  12       13.18       41.65     22.62 o 
  -8  -1  12      191.37      210.59     27.55 o 
  -7  -1  12      671.44      645.65     26.83 o 
  -6  -1  12        7.69       64.20     38.46 o 
  -5  -1  12      425.71      442.45     20.68 o 
  -4  -1  12      380.00      428.53     34.04 o 
  -3  -1  12      548.86      500.05     24.22 o 
  -2  -1  12      202.25      225.28     49.06 o 
  -1  -1  12       43.75       86.11     40.05 o 
   0  -1  12        7.85       37.05     45.06 o 
   1  -1  12       85.00      141.18     40.05 o 
   2  -1  12       71.51       87.11     54.07 o 
   3  -1  12      956.82      903.12     79.10 o 
   4  -1  12     3117.73     2919.63    130.16 o 
   5  -1  12        0.21       15.02     95.12 o 
   6  -1  12      223.61      262.33     47.06 o 
   7  -1  12       25.78       69.09     69.09 o 
 -13   0  12       24.14      105.94     50.84 o 
 -12   0  12      206.08      173.49     40.55 o 
 -11   0  12      267.79      254.57     30.45 o 
 -10   0  12      110.35      139.25     27.04 o 
  -9   0  12       34.21       70.79     23.79 o 
  -8   0  12      848.34      877.66     25.56 o 
  -7   0  12      203.53      223.72     24.03 o 
  -6   0  12       93.70       85.54     21.66 o 
  -5   0  12      109.39      115.74     18.70 o 
  -4   0  12       64.98       56.33     18.15 o 
  -3   0  12      243.65      256.53     19.85 o 
  -2   0  12      464.35      465.58     49.06 o 
  -1   0  12       73.65       80.10     59.07 o 
   0   0  12      248.48      229.29     55.07 o 
   1   0  12       44.50       66.08     54.07 o 
   2   0  12      163.40      186.23     60.07 o 
   3   0  12      526.74      488.61     70.09 o 
   4   0  12        0.58       12.01     47.06 o 
   5   0  12      142.71      134.17     57.07 o 
   6   0  12        0.03       28.03     50.06 o 
   7   0  12        8.00       89.11     80.10 o 
 -13   1  12      909.62      782.97     36.24 o 
 -12   1  12       23.29      115.51     71.09 o 
 -11   1  12       21.81       70.47     29.28 o 
 -10   1  12       47.25       61.12     27.85 o 
  -9   1  12      136.05      151.58     27.37 o 
  -8   1  12       43.65       56.17     24.68 o 
  -7   1  12       14.13       46.88     22.71 o 
  -6   1  12      105.36      144.28     28.03 o 
  -5   1  12      406.66      375.73     36.07 o 
  -4   1  12      168.74      200.53     19.20 o 
  -3   1  12        9.09       15.96     16.72 o 
  -2   1  12      174.66      177.22     39.05 o 
  -1   1  12      159.30      143.18     35.04 o 
   0   1  12      495.41      444.55     67.08 o 
   1   1  12       47.13       71.09     51.06 o 
   2   1  12       25.98       32.04     44.05 o 
   3   1  12      258.35      266.33     63.08 o 
   4   1  12      880.43      774.96     80.10 o 
   5   1  12      513.52      544.68     91.11 o 
   6   1  12      366.88      418.52     49.06 o 
 -13   2  12       94.64       83.74     35.70 o 
 -12   2  12      290.37      286.49     49.56 o 
 -11   2  12      143.91      168.47     23.00 o 
 -10   2  12      556.90      529.44     27.27 o 
  -9   2  12       67.81       59.72     24.99 o 
  -8   2  12      122.52      123.15     33.54 o 
  -7   2  12      220.23      217.46     23.61 o 
  -6   2  12      387.36      358.45     67.08 o 
  -5   2  12       43.04       55.40     18.81 o 
  -4   2  12       15.83       23.03     34.04 o 
  -3   2  12       16.27       64.78     16.12 o 
  -2   2  12       47.63       57.07     37.05 o 
  -1   2  12       35.51       57.07     41.05 o 
   0   2  12      122.23      150.19     41.05 o 
   1   2  12       32.65       72.09     56.07 o 
   2   2  12      186.39      206.26     45.06 o 
   3   2  12      304.72      299.37     57.07 o 
   4   2  12       82.52      105.13     68.08 o 
   5   2  12        0.84       57.07     39.05 o 
   6   2  12       19.76       81.10     42.05 o 
 -13   3  12      161.29      211.12     32.74 o 
 -12   3  12      101.68      175.22     70.09 o 
 -11   3  12       42.45       75.95     29.07 o 
 -10   3  12       21.64       58.07     27.12 o 
  -9   3  12        3.50       12.25     23.89 o 
  -8   3  12      852.25      812.88     40.34 o 
  -7   3  12      282.51      246.40     40.32 o 
  -6   3  12      310.61      308.87     18.03 o 
  -5   3  12       81.59       57.86     16.09 o 
  -4   3  12      192.81      212.64     31.04 o 
  -3   3  12      222.87      234.50     16.03 o 
  -2   3  12      213.79      195.24     32.04 o 
  -1   3  12        2.70       22.03     29.04 o 
   0   3  12     1047.28      933.16     80.10 o 
   1   3  12      150.02      132.16     45.06 o 
   2   3  12        0.01       32.04     37.05 o 
   3   3  12      705.31      654.81     58.07 o 
   4   3  12        3.79       21.03     60.07 o 
   5   3  12      319.84      267.33     54.07 o 
 -13   4  12       91.97      149.66     32.14 o 
 -12   4  12        7.06       79.10     31.34 o 
 -11   4  12       29.53       60.69     29.81 o 
 -10   4  12      903.83      890.71     29.14 o 
  -9   4  12      134.06      167.12     24.66 o 
  -8   4  12     3749.27     3345.00     52.57 o 
  -7   4  12     2326.41     2240.49     28.03 o 
  -6   4  12       31.00       95.71     26.54 o 
  -5   4  12      412.70      353.64     17.69 o 
  -4   4  12      166.70      187.87     15.60 o 
  -3   4  12       23.90       40.48     13.64 o 
  -2   4  12      120.10      169.21     40.05 o 
  -1   4  12        0.98       12.01     36.04 o 
   0   4  12      311.09      344.40     30.03 o 
   1   4  12       43.37       40.99     21.10 o 
   2   4  12      131.90      142.24     21.10 o 
   3   4  12        0.81       47.67     27.55 o 
   4   4  12       83.63       95.97     25.22 o 
 -13   5  12       10.15       58.48     44.20 o 
 -12   5  12       16.58       49.73     30.86 o 
 -11   5  12       23.78       71.10     47.37 o 
 -10   5  12        6.86       57.56     40.67 o 
  -9   5  12       16.10       67.95     20.20 o 
  -8   5  12      483.10      433.50     36.31 o 
  -7   5  12       47.22      113.14     42.05 o 
  -6   5  12      128.50      179.45     17.62 o 
  -5   5  12       31.68       43.17     15.92 o 
  -4   5  12      177.80      211.26     14.33 o 
  -3   5  12        6.17       37.58     11.25 o 
  -2   5  12      298.63      347.68     24.53 o 
  -1   5  12        4.64       28.24     19.99 o 
   0   5  12        1.79       22.69     18.81 o 
   1   5  12        0.41       43.00     19.00 o 
   2   5  12       51.95       93.73     19.79 o 
   3   5  12      241.12      220.61     19.11 o 
   4   5  12       30.10       60.19     16.29 o 
 -13   6  12      339.83      318.15     35.01 o 
 -12   6  12      189.59      192.48     30.26 o 
 -11   6  12      562.29      598.63     41.05 o 
 -10   6  12       32.40       80.85     26.45 o 
  -9   6  12       64.74      104.35     22.10 o 
  -8   6  12      318.34      304.96     16.95 o 
  -7   6  12     3896.47     3653.91     80.60 o 
  -6   6  12     3483.92     3200.75     50.06 o 
  -5   6  12        0.99       47.58     30.04 o 
  -4   6  12      258.29      226.67     29.04 o 
  -3   6  12        0.15       46.06     27.03 o 
  -2   6  12       17.61       40.58     31.99 o 
  -1   6  12       91.51       79.23     18.75 o 
   0   6  12       41.70       75.53     24.97 o 
   1   6  12        0.08       38.46     18.28 o 
   3   6  12        0.64       58.93     26.43 o 
 -13   7  12       47.02       99.54     26.79 o 
 -12   7  12       11.33       74.45     30.26 o 
 -11   7  12        4.27      116.89     41.20 o 
 -10   7  12       58.54       70.42     42.41 o 
  -9   7  12      310.08      317.73     20.90 o 
  -8   7  12       16.91       45.30     18.65 o 
  -7   7  12      350.47      319.62     29.93 o 
  -6   7  12       72.53       90.98     14.81 o 
  -5   7  12       83.55       85.07     21.88 o 
  -4   7  12        6.72       32.52     27.16 o 
  -3   7  12      173.38      196.10     17.79 o 
  -2   7  12       37.24       66.43     23.71 o 
  -1   7  12       14.74       37.05     39.05 o 
   0   7  12      202.43      214.02     23.99 o 
   1   7  12       95.87      153.71     25.53 o 
   2   7  12       63.33       62.56     22.86 o 
 -13   8  12       22.84      107.05     30.91 o 
 -12   8  12       30.13      101.13     50.06 o 
 -11   8  12       16.82       45.28     28.24 o 
 -10   8  12       13.03       64.50     23.08 o 
  -9   8  12       25.70       54.07     19.99 o 
  -8   8  12      345.73      379.50     22.53 o 
  -7   8  12      248.74      272.94     19.19 o 
  -6   8  12      348.15      381.86     40.90 o 
  -5   8  12     2477.99     2296.76     76.09 o 
  -4   8  12     1430.50     1298.14     25.13 o 
  -3   8  12       52.11       85.37     32.97 o 
  -2   8  12        0.54       47.23     45.56 o 
  -1   8  12        7.29       18.12     25.36 o 
   0   8  12      150.48      164.27     22.36 o 
   1   8  12       29.10       69.82     39.29 o 
 -12   9  12       26.33       63.62     31.54 o 
 -11   9  12       49.05       90.23     28.51 o 
 -10   9  12       53.18      129.94     25.47 o 
  -9   9  12       58.54       74.24     22.53 o 
  -8   9  12       59.66       60.71     17.74 o 
  -7   9  12      161.29      142.90     40.61 o 
  -6   9  12      149.82      145.92     24.53 o 
  -5   9  12       57.52       82.80     33.75 o 
  -4   9  12        0.70       31.36     34.07 o 
  -3   9  12      280.98      304.65     32.04 o 
  -2   9  12       83.33      101.83     28.47 o 
  -1   9  12      102.23      124.15     25.07 o 
   0   9  12       31.01       49.45     24.97 o 
 -12  10  12        2.49       65.55     27.74 o 
 -11  10  12        4.96       72.78     27.58 o 
 -10  10  12        3.87       28.88     26.13 o 
  -9  10  12        2.07       29.65     19.84 o 
  -8  10  12        2.46       77.47     41.30 o 
  -7  10  12        1.22       36.52     42.48 o 
  -6  10  12       56.03       67.74     51.03 o 
  -5  10  12       55.96       92.97     31.60 o 
  -4  10  12        7.62       48.73     31.04 o 
  -3  10  12      578.59      572.27     26.20 o 
  -2  10  12      139.12      178.36     33.39 o 
 -11  11  12        0.05       42.36     44.56 o 
 -10  11  12        2.11      107.56     47.56 o 
  -9  11  12       21.40       74.67     39.81 o 
  -8  11  12        1.17       73.42     48.48 o 
  -7  11  12       12.04       45.50     45.44 o 
  -6  11  12        8.75       98.12     44.05 o 
  -5  11  12      102.76      152.74     29.22 o 
  -4  11  12       38.83       53.13     35.96 o 
  -3  11  12       22.20       70.11     30.22 o 
  -8  12  12       41.13       54.07     88.11 o 
  -7  12  12      246.20      322.69     39.03 o 
  -3 -11  13       27.44       59.07     56.07 o 
  -2 -11  13      169.35      183.75     32.18 o 
  -1 -11  13        9.75       85.81     36.06 o 
   0 -11  13       71.90      104.58     31.30 o 
   1 -11  13      144.44      179.65     31.90 o 
   2 -11  13       76.06       80.58     25.98 o 
   3 -11  13       15.55       54.02     41.30 o 
   4 -11  13       45.85      139.06     74.59 o 
  -4 -10  13       36.22      100.63     29.03 o 
  -3 -10  13      236.09      263.99     31.66 o 
  -2 -10  13       98.19      130.65     28.35 o 
  -1 -10  13      132.63      149.07     35.04 o 
   0 -10  13       11.35       52.81     32.04 o 
   1 -10  13        0.04       35.22     29.38 o 
   2 -10  13      159.27      237.00     28.02 o 
   3 -10  13        1.91       27.21     25.88 o 
   4 -10  13       31.86       63.96     26.02 o 
   5 -10  13        6.09       62.08     32.20 o 
  -6  -9  13       76.72      129.96     58.57 o 
  -5  -9  13      241.88      295.69     32.40 o 
  -4  -9  13       52.89      129.38     52.06 o 
  -3  -9  13       97.06      155.44     31.04 o 
  -2  -9  13       21.91       62.46     25.94 o 
  -1  -9  13        4.40       17.18     26.64 o 
   0  -9  13      205.24      228.18     28.84 o 
   1  -9  13        0.15       38.82     42.55 o 
   2  -9  13      258.41      270.99     26.13 o 
   3  -9  13       13.60       84.39     23.97 o 
   4  -9  13       80.88       64.66     22.76 o 
   5  -9  13        9.50       34.24     21.24 o 
   6  -9  13        1.61       55.07    109.14 o 
  -7  -8  13       26.74       69.09     37.98 o 
  -6  -8  13       35.32       89.97     42.01 o 
  -5  -8  13       19.85       58.54     28.89 o 
  -4  -8  13        7.48       44.37     41.58 o 
  -3  -8  13       83.58      106.56     26.43 o 
  -2  -8  13      410.12      422.39     26.43 o 
  -1  -8  13        5.45       39.05     24.99 o 
   0  -8  13      129.11      165.75     26.46 o 
   1  -8  13      448.82      476.39     25.65 o 
   2  -8  13       61.31      107.11     23.53 o 
   3  -8  13       25.04       61.22     23.75 o 
   4  -8  13      169.91      228.28     81.10 o 
   5  -8  13      133.47      176.22     81.10 o 
   6  -8  13        0.14       39.05     73.09 o 
  -8  -7  13      124.71      132.44     55.99 o 
  -7  -7  13       10.32       66.36     30.74 o 
  -6  -7  13      110.58      187.81     48.10 o 
  -5  -7  13       73.54      111.21     32.69 o 
  -4  -7  13      779.08      728.42     68.59 o 
  -3  -7  13       60.81       97.39     32.74 o 
  -2  -7  13      121.25      119.57     36.76 o 
  -1  -7  13      595.97      535.76     26.98 o 
   0  -7  13       42.56       84.29     23.53 o 
   1  -7  13      453.77      444.17     36.04 o 
   2  -7  13      134.59      184.07     21.50 o 
   3  -7  13       12.51       60.53     34.87 o 
   4  -7  13       33.61       71.09     99.12 o 
   5  -7  13       95.26      112.14     58.07 o 
   6  -7  13        0.55       87.11    103.13 o 
   7  -7  13       77.42      141.18     42.05 o 
  -9  -6  13       81.35      116.13     39.48 o 
  -8  -6  13      134.17      147.90     57.67 o 
  -7  -6  13      624.41      564.83     39.06 o 
  -6  -6  13      653.43      629.98     35.53 o 
  -5  -6  13      160.01      176.48     27.90 o 
  -4  -6  13       12.54       41.99     26.65 o 
  -3  -6  13        8.53       52.21     29.81 o 
  -2  -6  13     1036.63     1061.27     68.59 o 
  -1  -6  13        6.55       43.68     23.00 o 
   0  -6  13        9.87       53.07     22.39 o 
   1  -6  13      104.95      101.89     20.16 o 
   2  -6  13       35.57       27.03     44.05 o 
   3  -6  13      389.77      390.49     67.08 o 
   4  -6  13       75.65       96.12     54.07 o 
   5  -6  13       11.63       44.05    114.14 o 
   6  -6  13        7.82       51.06     43.05 o 
   7  -6  13      108.97      161.20     48.06 o 
 -10  -5  13       89.39      126.77     47.54 o 
  -9  -5  13      345.53      318.13     30.74 o 
  -8  -5  13        2.44       66.83     47.04 o 
  -7  -5  13       34.05      116.93     45.48 o 
  -6  -5  13       52.97       73.84     39.89 o 
  -5  -5  13       96.95       90.11     35.40 o 
  -4  -5  13       58.98       86.19     26.17 o 
  -3  -5  13      194.85      183.47     25.32 o 
  -2  -5  13      150.58      161.79     21.89 o 
  -1  -5  13     1291.95     1083.57     31.54 o 
   0  -5  13      231.95      229.29     40.05 o 
   1  -5  13      141.31      177.22     37.05 o 
   2  -5  13      230.04      234.29    118.15 o 
   3  -5  13        0.23       53.07     76.09 o 
   4  -5  13      110.76      109.14     59.07 o 
   5  -5  13        0.70       41.05     68.08 o 
   6  -5  13       20.91       80.10     41.05 o 
   7  -5  13        1.79       10.01     75.09 o 
 -10  -4  13      112.39      139.50     31.23 o 
  -9  -4  13      140.60      163.92     32.41 o 
  -8  -4  13       78.40      131.92     31.21 o 
  -7  -4  13      482.82      504.77     26.43 o 
  -6  -4  13      475.48      441.10     25.74 o 
  -5  -4  13     1465.16     1371.78     33.54 o 
  -4  -4  13       61.29      140.02     27.55 o 
  -3  -4  13       76.90      145.18     41.05 o 
  -2  -4  13      130.01      158.20     42.05 o 
  -1  -4  13      262.47      250.31     26.03 o 
   0  -4  13      556.14      504.63     43.05 o 
   1  -4  13      162.10      175.22     43.05 o 
   2  -4  13        6.37       59.07     64.08 o 
   3  -4  13      122.49      141.18     70.09 o 
   4  -4  13      312.35      317.39     66.08 o 
   5  -4  13       12.63       35.04     60.07 o 
   6  -4  13       35.59       73.09     42.05 o 
   7  -4  13        0.10       52.06     39.05 o 
 -11  -3  13       51.08       99.18     35.57 o 
 -10  -3  13       11.89       65.84     31.53 o 
  -9  -3  13       32.71      101.19     31.61 o 
  -8  -3  13        0.81       76.39     29.73 o 
  -7  -3  13      815.91      779.11     38.55 o 
  -6  -3  13       85.63      137.90     26.58 o 
  -5  -3  13       61.72      127.63     47.06 o 
  -4  -3  13      310.09      293.99     30.04 o 
  -3  -3  13       68.73      110.14     32.04 o 
  -2  -3  13       10.21       67.08     74.09 o 
  -1  -3  13      133.93      142.18     30.04 o 
   0  -3  13       89.54      142.18     44.05 o 
   1  -3  13     1777.56     1678.09    113.14 o 
   2  -3  13     1619.31     1613.01    113.14 o 
   3  -3  13        5.88       51.06    103.13 o 
   4  -3  13      398.56      361.45     90.11 o 
   5  -3  13       36.39       61.08     71.09 o 
   6  -3  13       32.44       47.06     57.07 o 
   7  -3  13      211.76      271.34     40.05 o 
 -11  -2  13        1.95       48.18     29.83 o 
 -10  -2  13      157.17      170.79     26.92 o 
  -9  -2  13       32.36       39.05     93.12 o 
  -8  -2  13        4.52       44.29     28.16 o 
  -7  -2  13      226.92      243.78     24.23 o 
  -6  -2  13       53.30       84.73     42.55 o 
  -5  -2  13      113.00      146.12     23.04 o 
  -4  -2  13      585.53      576.93     33.92 o 
  -3  -2  13      495.48      474.64     22.13 o 
  -2  -2  13        1.72       29.04     47.06 o 
  -1  -2  13      982.98      992.23     52.06 o 
   0  -2  13       34.89       50.06     56.07 o 
   1  -2  13      164.87      181.23     81.10 o 
   2  -2  13       35.29       61.08     51.06 o 
   3  -2  13       54.25       78.10     67.08 o 
   4  -2  13        0.19       31.04     48.06 o 
   5  -2  13        0.22       24.03     74.09 o 
   6  -2  13      270.58      361.45     71.09 o 
 -12  -1  13       40.29       78.62     32.39 o 
 -11  -1  13       66.04       80.79     30.56 o 
 -10  -1  13       54.33      106.92     46.17 o 
  -9  -1  13       42.62      137.58     46.27 o 
  -8  -1  13       94.25      124.15     29.37 o 
  -7  -1  13        3.11       28.14     24.68 o 
  -6  -1  13        8.15       74.74     24.03 o 
  -5  -1  13      154.47      176.47     29.07 o 
  -4  -1  13      119.03      150.03     19.95 o 
  -3  -1  13        3.81       39.51     22.48 o 
  -2  -1  13      193.59      201.25     65.08 o 
  -1  -1  13       30.44       56.07     68.08 o 
   0  -1  13      214.32      242.30     47.06 o 
   1  -1  13     1368.21     1296.61     83.10 o 
   2  -1  13     1678.99     1501.87    122.15 o 
   3  -1  13     1034.08     1114.39     67.08 o 
   4  -1  13      412.90      392.49     86.11 o 
   5  -1  13       28.06       80.10     47.06 o 
   6  -1  13       40.97       51.06     74.09 o 
 -12   0  13        5.15       13.77     49.56 o 
 -11   0  13       24.37       66.11     31.07 o 
 -10   0  13       32.95       59.41     47.05 o 
  -9   0  13      436.54      479.60     49.89 o 
  -8   0  13      177.02      182.23     26.14 o 
  -7   0  13      729.25      735.45     37.20 o 
  -6   0  13        1.31       34.34     31.99 o 
  -5   0  13       18.83       53.15     20.37 o 
  -4   0  13      497.86      450.24     21.96 o 
  -3   0  13      407.48      391.68     22.41 o 
  -2   0  13      121.03      109.14     35.04 o 
  -1   0  13       31.34       97.12     35.04 o 
   0   0  13        4.28       15.02     59.07 o 
   1   0  13      317.11      330.41     67.08 o 
   2   0  13        7.49       43.05     46.06 o 
   3   0  13        0.83       34.04     76.09 o 
   4   0  13        7.15       31.04    109.14 o 
   5   0  13       38.01       44.05     61.08 o 
   6   0  13        6.07       46.06     60.07 o 
 -13   1  13       74.68      129.84     34.54 o 
 -12   1  13      172.63      220.06     56.07 o 
 -11   1  13        0.84       25.36     29.10 o 
 -10   1  13       21.19      123.06     40.63 o 
  -9   1  13       83.78      150.57     41.05 o 
  -8   1  13      245.52      253.41     23.80 o 
  -7   1  13        4.89       57.82     25.13 o 
  -6   1  13       78.51       95.52     22.10 o 
  -5   1  13       65.76       35.57     35.84 o 
  -4   1  13        7.79       60.07     76.09 o 
  -3   1  13       32.55       65.18     20.60 o 
  -2   1  13       76.67       93.12     66.08 o 
  -1   1  13      174.65      177.22     45.06 o 
   0   1  13       36.66       52.06     82.10 o 
   1   1  13       29.73       70.09     53.07 o 
   2   1  13      842.19      810.01     79.10 o 
   3   1  13      225.58      235.29     59.07 o 
   4   1  13       65.37       52.06     58.07 o 
   5   1  13      191.07      225.28     83.10 o 
 -13   2  13       31.47       98.59     35.82 o 
 -12   2  13       22.86       48.88     30.96 o 
 -11   2  13      158.46      215.68     29.96 o 
 -10   2  13      525.60      504.45     29.46 o 
  -9   2  13        1.12       28.13     26.99 o 
  -8   2  13     1869.69     1603.54     29.07 o 
  -7   2  13      788.92      790.89     23.56 o 
  -6   2  13      158.43      177.79     34.29 o 
  -5   2  13      148.20      175.20     30.54 o 
  -4   2  13       21.14       26.03     63.08 o 
  -3   2  13       32.82       49.06     48.06 o 
  -2   2  13       39.62       69.09     33.04 o 
  -1   2  13        1.26       49.06     47.06 o 
   0   2  13        5.78       35.04     66.08 o 
   1   2  13      189.07      184.23     52.06 o 
   2   2  13      799.46      740.92     58.07 o 
   3   2  13        2.43       49.06     60.07 o 
   4   2  13       13.40       48.06     63.08 o 
   5   2  13      235.36      246.31     49.06 o 
 -13   3  13       19.86       38.10     31.99 o 
 -12   3  13       14.42       78.81     29.85 o 
 -11   3  13      222.10      210.42     30.94 o 
 -10   3  13       44.66       60.00     34.54 o 
  -9   3  13      178.69      233.48     27.45 o 
  -8   3  13      147.00      202.19     29.04 o 
  -7   3  13        1.42       41.60     22.62 o 
  -6   3  13       72.95       85.49     20.96 o 
  -5   3  13       95.36       98.88     16.48 o 
  -4   3  13       35.57       21.23     13.79 o 
  -3   3  13       32.93       41.05     36.04 o 
  -2   3  13       16.49       45.06     39.05 o 
  -1   3  13      123.45      136.17     41.05 o 
   0   3  13        2.43       50.06     57.07 o 
   1   3  13        9.26       45.06     63.08 o 
   2   3  13      295.39      272.34     53.07 o 
   3   3  13       56.76       69.09     50.06 o 
   4   3  13      343.34      333.41     79.10 o 
 -13   4  13       65.86      100.19     32.74 o 
 -12   4  13       12.88       66.22     48.46 o 
 -11   4  13       18.10       34.63     30.54 o 
 -10   4  13        6.06       42.47     28.79 o 
  -9   4  13       12.56       38.05     48.06 o 
  -8   4  13      593.39      664.89     31.04 o 
  -7   4  13        0.10       38.48     26.03 o 
  -6   4  13      206.62      186.74     19.44 o 
  -5   4  13      214.05      213.27     25.03 o 
  -4   4  13       87.24       72.17     22.81 o 
  -3   4  13       57.39       79.10     43.05 o 
  -2   4  13      287.95      301.38     73.09 o 
  -1   4  13        0.03       32.04     35.04 o 
   0   4  13        2.81       21.03     30.04 o 
   1   4  13       70.40       73.09     56.07 o 
   2   4  13       36.49       60.07     62.08 o 
   3   4  13       12.42       44.05     56.07 o 
   4   4  13      144.33      189.24     36.04 o 
 -13   5  13      259.93      293.14     35.34 o 
 -12   5  13       67.87      121.29     29.24 o 
 -11   5  13      172.17      190.60     44.59 o 
 -10   5  13       50.24       85.92     42.79 o 
  -9   5  13      109.59      113.96     24.58 o 
  -8   5  13      397.91      387.81     22.04 o 
  -7   5  13        1.41       31.28     28.03 o 
  -6   5  13       39.90       53.10     16.72 o 
  -5   5  13       25.03       48.53     16.36 o 
  -4   5  13      970.33      940.86     13.79 o 
  -3   5  13        0.10       20.02     47.06 o 
  -2   5  13       51.35       51.06     14.02 o 
  -1   5  13      371.10      386.26     21.53 o 
   0   5  13      454.95      404.50     19.00 o 
   1   5  13      515.92      547.15     56.07 o 
   2   5  13       51.09       81.37     18.51 o 
   3   5  13      155.25      164.64     17.26 o 
 -13   6  13       10.04        7.52     33.22 o 
 -12   6  13        0.65       34.04     31.34 o 
 -11   6  13      166.29      172.75     28.02 o 
 -10   6  13       76.32       92.58     25.53 o 
  -9   6  13      669.29      702.05     36.33 o 
  -8   6  13     1038.08     1112.44     70.09 o 
  -7   6  13      311.21      282.69     19.55 o 
  -6   6  13      542.69      507.18     32.23 o 
  -5   6  13      774.67      748.53     23.95 o 
  -4   6  13       32.18       91.79     25.76 o 
  -3   6  13       46.18      119.64     22.61 o 
  -2   6  13        4.65       54.69     17.52 o 
  -1   6  13        6.06       36.55     29.38 o 
   0   6  13      208.88      198.79     16.63 o 
   1   6  13       15.38       49.33     28.54 o 
   2   6  13       18.20       37.05     64.08 o 
 -13   7  13       27.86       87.90     33.85 o 
 -12   7  13      130.13      174.46     27.18 o 
 -11   7  13      156.70      171.81     25.18 o 
 -10   7  13       91.71      113.58     25.40 o 
  -9   7  13       86.80       81.55     27.14 o 
  -8   7  13      274.07      320.98     31.77 o 
  -7   7  13      282.91      287.90     25.49 o 
  -6   7  13      402.91      406.57     17.18 o 
  -5   7  13      102.15       97.12     63.08 o 
  -4   7  13       28.26       53.40     20.37 o 
  -3   7  13      590.93      581.72     58.07 o 
  -2   7  13      245.78      254.32     40.05 o 
  -1   7  13        5.33       92.00     35.59 o 
   0   7  13      456.47      463.32     73.09 o 
   1   7  13       48.72       65.99     33.54 o 
 -12   8  13       61.28      117.32     51.15 o 
 -11   8  13       94.31      201.25     79.10 o 
 -10   8  13        0.76       61.01     21.84 o 
  -9   8  13      170.06      180.15     35.38 o 
  -8   8  13       46.81       56.92     20.31 o 
  -7   8  13        3.03       23.52     17.33 o 
  -6   8  13        1.03       25.95     25.58 o 
  -5   8  13      854.57      796.49     38.05 o 
  -4   8  13       60.70      100.70     24.05 o 
  -3   8  13      123.95      119.13     54.13 o 
  -2   8  13        3.34       78.68     29.54 o 
  -1   8  13      114.03      162.56     24.30 o 
   0   8  13      173.42      170.21     48.06 o 
 -12   9  13        0.46       64.72     26.92 o 
 -11   9  13        0.31       72.25     26.52 o 
 -10   9  13       22.70       43.51     22.23 o 
  -9   9  13        1.23       64.06     29.78 o 
  -8   9  13      113.18      141.35     25.53 o 
  -7   9  13        1.41       28.82     16.62 o 
  -6   9  13       89.43      107.93     27.58 o 
  -5   9  13       65.07      103.13     32.39 o 
  -4   9  13        6.22       70.91     21.30 o 
  -3   9  13       41.13       70.65     17.89 o 
  -2   9  13        0.16       50.93     25.74 o 
  -1   9  13      130.00      162.76     26.03 o 
 -11  10  13      302.49      329.41     61.08 o 
 -10  10  13      158.82      219.74     19.79 o 
  -9  10  13       27.49       54.05     20.68 o 
  -8  10  13       12.41       53.47     17.82 o 
  -7  10  13      187.87      150.22     24.66 o 
  -6  10  13      260.36      290.70     50.17 o 
  -5  10  13       40.20       52.79     23.08 o 
  -4  10  13      691.91      709.11     68.08 o 
  -3  10  13      322.57      373.97     33.75 o 
  -9  11  13        2.42       59.13     21.06 o 
  -8  11  13        1.94       47.77     34.15 o 
  -7  11  13       61.86       59.74     29.22 o 
  -6  11  13       22.33      118.48     54.07 o 
   0 -11  14       34.37       89.05     57.44 o 
   1 -11  14       19.07       59.07     33.47 o 
  -3 -10  14        1.48       44.86     33.32 o 
  -2 -10  14        1.99       87.26     46.06 o 
  -1 -10  14       12.51       11.51     33.54 o 
   0 -10  14       52.05      162.02     56.86 o 
   1 -10  14      520.72      495.88     30.16 o 
   2 -10  14       23.04       60.48     46.66 o 
   3 -10  14        3.80       46.27     27.43 o 
  -5  -9  14        4.71       22.35     37.96 o 
  -4  -9  14       48.72      130.05     33.84 o 
  -3  -9  14       69.42       43.18     36.19 o 
  -2  -9  14       56.34       90.51     35.63 o 
  -1  -9  14       38.52      125.32     51.23 o 
   0  -9  14       28.64       60.41     28.03 o 
   1  -9  14        3.49       41.98     26.93 o 
   2  -9  14       81.56       90.73     30.54 o 
   3  -9  14        6.48       79.20     28.36 o 
   4  -9  14       11.34       49.06    100.12 o 
  -6  -8  14       41.71      158.31     46.06 o 
  -5  -8  14      203.78      236.29     33.94 o 
  -4  -8  14        0.96       63.79     28.32 o 
  -3  -8  14       10.58      115.50     31.14 o 
  -2  -8  14      241.45      238.17     26.83 o 
  -1  -8  14        0.01       79.05     45.56 o 
   0  -8  14      146.83      158.00     26.95 o 
   1  -8  14      642.09      634.51     30.52 o 
   2  -8  14       14.92       88.71     24.01 o 
   3  -8  14       77.43       87.72     36.09 o 
   4  -8  14        1.14       55.07     85.11 o 
   5  -8  14      117.82      138.17     75.09 o 
  -7  -7  14       34.07       78.60     38.23 o 
  -6  -7  14       16.51       78.34     50.36 o 
  -5  -7  14       76.10      142.76     28.61 o 
  -4  -7  14       18.81       47.85     32.20 o 
  -3  -7  14        0.40       50.47     27.09 o 
  -2  -7  14      107.21      161.64     28.49 o 
  -1  -7  14       42.74      134.23     39.62 o 
   0  -7  14       35.27       57.80     23.44 o 
   1  -7  14      114.13      131.06     25.33 o 
   2  -7  14      270.55      274.74     23.11 o 
   3  -7  14       13.73       52.06     46.06 o 
   4  -7  14        0.84       39.05     78.10 o 
   5  -7  14       19.59       75.09     78.10 o 
  -8  -6  14       73.12      138.84     34.93 o 
  -7  -6  14       66.36      143.49     32.72 o 
  -6  -6  14        0.67       80.04     37.50 o 
  -5  -6  14       27.17       85.88     34.50 o 
  -4  -6  14       10.41       46.06     39.05 o 
  -3  -6  14       16.15       75.33     23.79 o 
  -2  -6  14      247.65      264.04     21.24 o 
  -1  -6  14       19.85       69.05     32.54 o 
   0  -6  14      145.21      158.25     22.71 o 
   1  -6  14       36.57      102.13     70.09 o 
   2  -6  14      152.13      191.24     61.08 o 
   3  -6  14        9.85       32.04     69.09 o 
   4  -6  14       55.07       59.07     56.07 o 
   5  -6  14       28.26       77.10     67.08 o 
   6  -6  14       68.64      125.16     58.07 o 
  -9  -5  14       70.46      100.84     38.05 o 
  -8  -5  14        6.21       92.10     32.75 o 
  -7  -5  14       13.34      121.18     31.83 o 
  -6  -5  14        9.21       33.57     27.97 o 
  -5  -5  14      520.94      529.26     39.17 o 
  -4  -5  14      125.96      214.07     21.20 o 
  -3  -5  14      236.68      168.21     32.04 o 
  -2  -5  14       21.03       36.04     28.03 o 
  -1  -5  14      691.96      617.77     55.07 o 
   0  -5  14       96.51       85.11     38.05 o 
   1  -5  14      221.52      216.27     59.07 o 
   2  -5  14       14.84       42.05     57.07 o 
   3  -5  14       16.84       47.06     69.09 o 
   4  -5  14      200.04      187.23     87.11 o 
   5  -5  14       41.74       86.11     72.09 o 
   6  -5  14       64.53      217.27     42.05 o 
 -10  -4  14        1.37       91.63     36.66 o 
  -9  -4  14      174.35      195.98     34.52 o 
  -8  -4  14      284.94      283.32     38.55 o 
  -7  -4  14      183.54      150.19     28.52 o 
  -6  -4  14      543.42      497.25     32.54 o 
  -5  -4  14       12.39       42.67     25.49 o 
  -4  -4  14       70.33      115.51     30.31 o 
  -3  -4  14       17.43       64.08     30.04 o 
  -2  -4  14        1.21       31.04     37.05 o 
  -1  -4  14        8.34        5.01     24.03 o 
   0  -4  14        7.73      103.13     50.06 o 
   1  -4  14      338.33      294.37     61.08 o 
   2  -4  14     1483.94     1363.70     94.12 o 
   3  -4  14      201.92      162.20     68.08 o 
   4  -4  14      222.11      258.32     79.10 o 
   5  -4  14       79.26      126.16     48.06 o 
   6  -4  14       19.71       75.09     64.08 o 
 -10  -3  14       66.98      124.10     33.39 o 
  -9  -3  14       93.91      213.20     35.04 o 
  -8  -3  14      236.63      276.86     28.65 o 
  -7  -3  14      264.38      287.16     27.38 o 
  -6  -3  14      144.94      214.78     45.06 o 
  -5  -3  14       19.47       38.25     22.94 o 
  -4  -3  14       14.53       46.72     40.87 o 
  -3  -3  14       90.28       99.12     67.08 o 
  -2  -3  14       19.57       77.10     50.06 o 
  -1  -3  14      607.58      645.80     69.09 o 
   0  -3  14      831.87      833.04     72.09 o 
   1  -3  14     1243.41     1096.36     99.12 o 
   2  -3  14      223.05      235.29     90.11 o 
   3  -3  14       52.45      106.13     68.08 o 
   4  -3  14       23.85       48.06     66.08 o 
   5  -3  14        0.03       42.05     55.07 o 
   6  -3  14      232.93      262.33    139.17 o 
 -11  -2  14       89.95      113.05     32.97 o 
 -10  -2  14        0.72       36.83     32.72 o 
  -9  -2  14       54.52      126.50     41.55 o 
  -8  -2  14        0.13       65.62     27.58 o 
  -7  -2  14      328.47      297.55     29.64 o 
  -6  -2  14      722.36      602.27     52.90 o 
  -5  -2  14      619.68      549.13     34.45 o 
  -4  -2  14        5.90       18.59     22.09 o 
  -3  -2  14      145.53      141.18     28.03 o 
  -2  -2  14        2.59       49.06     51.06 o 
  -1  -2  14      719.51      715.89     35.04 o 
   0  -2  14       19.89       44.05     53.07 o 
   1  -2  14      383.39      379.47     56.07 o 
   2  -2  14      360.79      338.42     59.07 o 
   3  -2  14        2.48       41.05     70.09 o 
   4  -2  14      296.76      295.37     48.06 o 
   5  -2  14      324.86      390.49    107.13 o 
 -11  -1  14        0.91      134.41     83.10 o 
 -10  -1  14        2.33       65.91     32.04 o 
  -9  -1  14      345.21      368.90     34.54 o 
  -8  -1  14     1040.18      943.33     33.34 o 
  -7  -1  14       18.50      108.51     41.55 o 
  -6  -1  14      791.07      738.24     34.54 o 
  -5  -1  14       43.65       38.95     31.54 o 
  -4  -1  14      610.64      624.89     27.03 o 
  -3  -1  14        5.94       23.03     37.05 o 
  -2  -1  14       58.13       61.08     65.08 o 
  -1  -1  14       13.13       67.08     64.08 o 
   0  -1  14       25.93       25.03     71.09 o 
   1  -1  14      396.09      465.58     64.08 o 
   2  -1  14      143.22      191.24     52.06 o 
   3  -1  14      171.75      241.30     55.07 o 
   4  -1  14      502.58      507.63     37.05 o 
   5  -1  14        2.80       35.04     65.08 o 
 -12   0  14        0.13       65.65     63.75 o 
 -11   0  14       35.96       79.28     33.19 o 
 -10   0  14      100.27      141.35     28.32 o 
  -9   0  14       93.30      141.88     24.77 o 
  -8   0  14      609.66      627.12     41.32 o 
  -7   0  14      893.04      893.64     48.56 o 
  -6   0  14        2.36       20.11     24.97 o 
  -5   0  14      148.11      158.53     24.17 o 
  -4   0  14      154.03      164.01     32.24 o 
  -3   0  14       77.83       72.09     59.07 o 
  -2   0  14       45.61       58.07     56.07 o 
  -1   0  14       28.20       43.05     37.05 o 
   0   0  14      718.00      714.89     59.07 o 
   1   0  14      183.84      205.26     57.07 o 
   2   0  14        0.48       16.02     51.06 o 
   3   0  14       21.43       56.07     59.07 o 
   4   0  14       19.53       62.08     59.07 o 
   5   0  14      147.84      151.19     54.07 o 
 -12   1  14       49.69       66.06     49.32 o 
 -11   1  14       21.90       79.84     33.04 o 
 -10   1  14        0.30       60.25     31.39 o 
  -9   1  14       13.05       49.83     29.89 o 
  -8   1  14      106.49      161.91     28.77 o 
  -7   1  14      511.51      473.11     44.05 o 
  -6   1  14      551.14      485.86     26.69 o 
  -5   1  14        3.14       48.78     33.58 o 
  -4   1  14       47.23       26.49     21.96 o 
  -3   1  14      121.01      111.14     41.05 o 
  -2   1  14      108.45      147.18     28.03 o 
  -1   1  14       19.64       59.07     68.08 o 
   0   1  14       65.60       59.07     46.06 o 
   1   1  14       24.19       57.07     81.10 o 
   2   1  14      201.15      176.22     52.06 o 
   3   1  14       40.22       78.10     58.07 o 
   4   1  14      331.74      352.44     58.07 o 
 -12   2  14       14.41       70.95     32.44 o 
 -11   2  14      109.52      148.18     57.07 o 
 -10   2  14      379.68      404.19     31.17 o 
  -9   2  14      471.59      491.61     85.11 o 
  -8   2  14       23.95       21.62     24.71 o 
  -7   2  14       14.71       51.44     23.95 o 
  -6   2  14       42.04      104.19     41.69 o 
  -5   2  14        1.91       30.83     29.04 o 
  -4   2  14      128.08      155.32     31.45 o 
  -3   2  14        2.54       21.03     44.05 o 
  -2   2  14      322.98      300.37     61.08 o 
  -1   2  14       69.08       91.11     57.07 o 
   0   2  14        6.49       51.06     54.07 o 
   1   2  14      166.71      180.22     56.07 o 
   2   2  14        2.28       29.04     47.06 o 
   3   2  14       41.27       79.10     43.05 o 
   4   2  14      103.29      155.19     77.10 o 
 -12   3  14      205.43      153.96     49.56 o 
 -11   3  14      224.03      181.32     33.00 o 
 -10   3  14      762.24      750.39     31.60 o 
  -9   3  14      536.95      500.55     28.94 o 
  -8   3  14        8.26       37.66     24.51 o 
  -7   3  14       17.31       53.43     22.02 o 
  -6   3  14       86.56       83.97     20.60 o 
  -5   3  14      137.02      161.72     21.30 o 
  -4   3  14        3.41       29.45     19.52 o 
  -3   3  14       76.89       67.08     32.04 o 
  -2   3  14       27.26       40.05     28.03 o 
  -1   3  14      615.98      610.76     65.08 o 
   0   3  14      564.39      549.68     47.06 o 
   1   3  14       44.01       69.09     57.07 o 
   2   3  14        9.88       35.04     44.05 o 
   3   3  14       28.54       78.10     82.10 o 
 -12   4  14       53.34       91.30     31.90 o 
 -11   4  14       74.81       38.37     49.56 o 
 -10   4  14       33.28       87.85     28.27 o 
  -9   4  14       57.11      111.95     42.12 o 
  -8   4  14      188.80      153.35     25.87 o 
  -7   4  14      137.54      191.24     68.08 o 
  -6   4  14        2.45       30.08     16.24 o 
  -5   4  14        3.37       13.02     31.04 o 
  -4   4  14       61.37       91.51     29.78 o 
  -3   4  14      199.33      188.23     40.05 o 
  -2   4  14        2.62       22.03     32.04 o 
  -1   4  14       20.97       59.07     54.07 o 
   0   4  14      126.12      160.20     40.05 o 
   1   4  14      123.96      152.19     71.09 o 
   2   4  14       29.23       56.07     42.05 o 
   3   4  14       11.99       54.07     42.05 o 
 -12   5  14        2.89       87.13     48.56 o 
 -11   5  14       40.19       35.62     32.85 o 
 -10   5  14      126.89      172.23     27.37 o 
  -9   5  14       93.99      126.07     25.68 o 
  -8   5  14        4.34       38.23     25.53 o 
  -7   5  14       12.82       38.05     38.05 o 
  -6   5  14       20.58       54.41     34.57 o 
  -5   5  14      134.86      173.05     17.02 o 
  -4   5  14       60.94       76.09     35.04 o 
  -3   5  14        0.05       25.03     34.04 o 
  -2   5  14       95.35       94.12     34.04 o 
  -1   5  14       24.27       44.05     44.05 o 
   0   5  14       28.59       62.08     26.03 o 
   1   5  14       40.57       67.08     24.03 o 
   2   5  14       20.43       35.04     25.03 o 
 -12   6  14       21.51       68.03     31.43 o 
 -11   6  14       62.96       89.43     24.76 o 
 -10   6  14        4.18       23.62     37.55 o 
  -9   6  14      252.44      266.37     23.65 o 
  -8   6  14      146.96      164.03     23.78 o 
  -7   6  14      358.61      330.99     34.54 o 
  -6   6  14      209.66      218.39     17.62 o 
  -5   6  14      684.55      646.63     18.23 o 
  -4   6  14        2.13        6.01     17.02 o 
  -3   6  14       28.34       68.08     65.08 o 
  -2   6  14      112.28      108.13     87.11 o 
  -1   6  14        0.14       22.06     19.61 o 
   0   6  14       15.65       51.01     18.37 o 
   1   6  14        5.39       52.89     19.67 o 
 -12   7  14       24.56      128.58     30.36 o 
 -11   7  14        3.25       62.57     26.79 o 
 -10   7  14        0.63       31.78     23.71 o 
  -9   7  14        8.08       25.78     23.18 o 
  -8   7  14       22.81       36.10     21.10 o 
  -7   7  14       69.21      103.22     18.03 o 
  -6   7  14        2.67       22.50     16.78 o 
  -5   7  14       94.56      126.60     31.02 o 
  -4   7  14       27.49       26.03     52.06 o 
  -3   7  14      616.29      499.72     22.03 o 
  -2   7  14      189.35      202.96     17.76 o 
  -1   7  14        0.30       34.04     25.03 o 
   0   7  14       26.92       48.90     50.56 o 
 -11   8  14        0.44       65.08     68.08 o 
 -10   8  14       17.93       72.16     23.49 o 
  -9   8  14      251.47      292.43     41.05 o 
  -8   8  14     1194.86     1189.12     56.57 o 
  -7   8  14      121.08      157.35     37.05 o 
  -6   8  14       11.03       61.25     15.63 o 
  -5   8  14      289.92      255.45     29.54 o 
  -4   8  14       64.97       93.81     16.02 o 
  -3   8  14       23.20       65.94     18.34 o 
  -2   8  14        0.74       30.04     32.04 o 
  -1   8  14        3.67       38.52     20.45 o 
 -11   9  14       15.66       -7.01     32.04 o 
 -10   9  14        0.04       28.74     23.44 o 
  -9   9  14       52.18      119.18     31.02 o 
  -8   9  14      310.42      313.86     19.95 o 
  -7   9  14      385.13      382.67     17.64 o 
  -6   9  14      417.04      372.01     16.08 o 
  -5   9  14      123.61      106.13     28.03 o 
  -4   9  14       19.13       52.01     26.79 o 
  -3   9  14      271.31      294.21     28.39 o 
  -9  10  14       18.33       74.88     22.09 o 
  -8  10  14      111.84      146.28     20.02 o 
  -7  10  14       40.23       86.67     24.36 o 
  -6  10  14        0.90       69.97     30.54 o 
  -5  10  14       97.78      175.65     31.85 o 
  -1 -10  15       28.98       67.94     32.58 o 
   0 -10  15       23.97       71.16     31.50 o 
   1 -10  15        5.67       33.26     30.93 o 
  -4  -9  15        5.39       42.00     32.40 o 
  -3  -9  15       33.67      135.56     38.55 o 
  -2  -9  15       17.45       68.84     30.91 o 
  -1  -9  15        2.79      100.47     48.06 o 
   0  -9  15      221.82      198.25     41.05 o 
   1  -9  15      216.86      209.34     30.06 o 
   2  -9  15       63.13       96.64     38.05 o 
   3  -9  15      149.07      246.34     45.94 o 
  -5  -8  15        3.90      112.63     48.15 o 
  -4  -8  15       15.44       86.75     31.74 o 
  -3  -8  15        0.01      126.91     41.05 o 
  -2  -8  15      219.14      209.00     26.90 o 
  -1  -8  15      356.93      353.91     25.94 o 
   0  -8  15       16.19       50.96     26.95 o 
   1  -8  15       71.48      108.43     25.91 o 
   2  -8  15       21.93       19.18     24.27 o 
   3  -8  15        6.80       25.03     48.06 o 
   4  -8  15       28.30       53.07     82.10 o 
  -7  -7  15        0.52       40.05     48.06 o 
  -6  -7  15      379.34      377.11     38.45 o 
  -5  -7  15       61.44      107.41     29.07 o 
  -4  -7  15       81.48      229.29     88.11 o 
  -3  -7  15       76.95      109.92     27.58 o 
  -2  -7  15      190.84      209.54     32.71 o 
  -1  -7  15        1.95       48.38     25.26 o 
   0  -7  15       43.23       96.92     26.60 o 
   1  -7  15        0.72        5.01     66.08 o 
   2  -7  15      322.99      362.45     61.08 o 
   3  -7  15       29.30       24.03     79.10 o 
   4  -7  15        9.39       82.10     97.12 o 
  -8  -6  15        0.85      103.15     38.05 o 
  -7  -6  15       13.48      103.75     40.05 o 
  -6  -6  15       24.92       63.05     47.38 o 
  -5  -6  15       25.83       31.37     37.05 o 
  -4  -6  15      194.10      237.72     29.28 o 
  -3  -6  15        2.21       51.78     24.99 o 
  -2  -6  15      172.78      146.18     41.05 o 
  -1  -6  15       46.03       94.12     38.05 o 
   0  -6  15        3.76       66.08     49.06 o 
   1  -6  15      491.65      416.52     68.08 o 
   2  -6  15        5.40       46.06     85.11 o 
   3  -6  15       29.79       58.07     79.10 o 
   4  -6  15       45.14       67.08    110.14 o 
  -8  -5  15      113.69      173.22     43.05 o 
  -7  -5  15       36.66      124.54     27.91 o 
  -6  -5  15      315.83      325.55     31.30 o 
  -5  -5  15      164.08      204.04     26.20 o 
  -4  -5  15       61.74      191.24     67.08 o 
  -3  -5  15        0.05       39.05     33.04 o 
  -2  -5  15        3.92      -15.02     40.05 o 
  -1  -5  15        3.28       44.05     58.07 o 
   0  -5  15      323.80      341.42     61.08 o 
   1  -5  15      472.32      485.60     50.06 o 
   2  -5  15       73.20      138.17     90.11 o 
   3  -5  15       20.19       60.07     83.10 o 
   4  -5  15       40.98       69.09     76.09 o 
   5  -5  15        1.72       21.03     86.11 o 
  -9  -4  15      145.95      154.90     31.97 o 
  -8  -4  15       56.44      147.01     60.75 o 
  -7  -4  15        0.75       60.07     33.52 o 
  -6  -4  15        5.88       63.46     45.61 o 
  -5  -4  15       85.22      139.90     53.07 o 
  -4  -4  15        5.82       77.10     44.05 o 
  -3  -4  15       32.90      104.13     42.05 o 
  -2  -4  15      167.58      194.24     46.06 o 
  -1  -4  15      107.76      127.16     45.06 o 
   0  -4  15        0.39       32.04     63.08 o 
   1  -4  15       13.22       93.12     69.09 o 
   2  -4  15        5.61       66.08     97.12 o 
   3  -4  15        8.58       58.07     53.07 o 
   4  -4  15        0.01       23.03     51.06 o 
   5  -4  15       81.28      125.16    101.13 o 
 -10  -3  15      451.79      456.69     36.83 o 
  -9  -3  15      398.39      425.51     29.83 o 
  -8  -3  15        1.37       55.07     47.06 o 
  -7  -3  15       43.69       56.70     29.24 o 
  -6  -3  15       17.53       55.10     31.39 o 
  -5  -3  15      118.08      177.20     49.56 o 
  -4  -3  15        5.90       60.07     57.07 o 
  -3  -3  15      183.10      174.22     35.04 o 
  -2  -3  15       12.38        5.01     55.07 o 
  -1  -3  15      326.32      358.45     61.08 o 
   0  -3  15      144.00      189.24     82.10 o 
   1  -3  15      186.45      265.33    108.13 o 
   2  -3  15      152.94      210.26     88.11 o 
   3  -3  15       71.63      109.14     90.11 o 
   4  -3  15       31.31       58.07     97.12 o 
 -10  -2  15        0.55      102.65     27.91 o 
  -9  -2  15       70.48      111.74     28.62 o 
  -8  -2  15        7.94       59.40     29.74 o 
  -7  -2  15       26.84       47.55     27.04 o 
  -6  -2  15      175.88      207.60     28.72 o 
  -5  -2  15      704.68      613.29     27.90 o 
  -4  -2  15      894.67      793.59     49.56 o 
  -3  -2  15       42.34       66.08     36.04 o 
  -2  -2  15       93.20      170.21     53.07 o 
  -1  -2  15        0.02       18.02     60.07 o 
   0  -2  15       67.78       92.11     74.09 o 
   1  -2  15      104.36      133.17     77.10 o 
   2  -2  15       17.77       78.10     60.07 o 
   3  -2  15      490.45      489.61    111.14 o 
   4  -2  15       16.82       31.04     56.07 o 
 -11  -1  15       34.34      150.25     58.65 o 
 -10  -1  15        4.74      101.86     34.52 o 
  -9  -1  15      162.70      262.33     58.57 o 
  -8  -1  15        8.02       22.87     29.72 o 
  -7  -1  15        7.28       77.08     46.06 o 
  -6  -1  15      110.09      207.78     79.10 o 
  -5  -1  15      165.38      314.86     49.27 o 
  -4  -1  15       16.25       29.20     22.85 o 
  -3  -1  15        0.25       19.02     34.04 o 
  -2  -1  15      136.06      143.18     41.05 o 
  -1  -1  15       54.08       78.10     38.05 o 
   0  -1  15      284.57      314.39     60.07 o 
   1  -1  15      854.56      785.98     56.07 o 
   2  -1  15      582.37      550.69     86.11 o 
   3  -1  15       90.18       83.10     67.08 o 
   4  -1  15      108.87      120.15     89.11 o 
 -11   0  15        2.29       40.05     99.12 o 
 -10   0  15       93.41      130.87     48.61 o 
  -9   0  15       12.15       43.82     28.96 o 
  -8   0  15       10.11       37.59     29.96 o 
  -7   0  15      387.62      423.51     28.45 o 
  -6   0  15      342.29      316.73     32.04 o 
  -5   0  15      787.72      597.20     32.54 o 
  -4   0  15     1167.66     1033.24     27.55 o 
  -3   0  15      461.40      318.40    103.13 o 
  -2   0  15        3.08       36.04     45.06 o 
  -1   0  15        9.53       41.05     48.06 o 
   0   0  15       97.92      131.16     55.07 o 
   1   0  15        2.62       25.03     53.07 o 
   2   0  15       13.03       55.07     65.08 o 
   3   0  15      220.42      190.24     75.09 o 
   4   0  15       28.24       74.09     56.07 o 
 -11   1  15       87.36      141.16     35.22 o 
 -10   1  15      227.02      243.99     32.51 o 
  -9   1  15       26.66       91.24     28.96 o 
  -8   1  15      543.84      532.88     42.62 o 
  -7   1  15       90.04      138.66     25.97 o 
  -6   1  15       19.32       24.99     47.13 o 
  -5   1  15       84.48      122.38     23.54 o 
  -4   1  15       24.89       62.90     24.63 o 
  -3   1  15      367.59      312.39     76.09 o 
  -2   1  15      123.45      116.14     48.06 o 
  -1   1  15      123.12      143.18     41.05 o 
   0   1  15        0.54       33.04     64.08 o 
   1   1  15       26.02       66.08     61.08 o 
   2   1  15      171.81      173.22     83.10 o 
   3   1  15        4.88       50.06     73.09 o 
 -12   2  15       64.39       84.42     37.43 o 
 -11   2  15       24.01       55.61     30.91 o 
 -10   2  15        1.47       52.36     32.23 o 
  -9   2  15       18.58       63.08     65.08 o 
  -8   2  15        0.41       48.55     28.59 o 
  -7   2  15        2.71       63.25     23.65 o 
  -6   2  15       96.56       95.49     22.56 o 
  -5   2  15        1.74       23.26     23.02 o 
  -4   2  15       56.49       82.06     22.26 o 
  -3   2  15       99.37      141.18     83.10 o 
  -2   2  15      490.73      439.55     63.08 o 
  -1   2  15      480.73      463.58     84.10 o 
   0   2  15      212.22      250.31     66.08 o 
   1   2  15      255.74      258.32     91.11 o 
   2   2  15        2.81       31.04     66.08 o 
   3   2  15       41.74       77.10     56.07 o 
 -12   3  15       99.42      194.61     49.79 o 
 -11   3  15       53.29      105.34     31.07 o 
 -10   3  15        1.64       50.52     52.57 o 
  -9   3  15      105.47      116.26     29.65 o 
  -8   3  15       91.98      114.05     27.25 o 
  -7   3  15        7.27       17.24     25.18 o 
  -6   3  15       18.56       62.78     20.98 o 
  -5   3  15        5.45       36.04     21.06 o 
  -4   3  15      108.55      128.16     48.06 o 
  -3   3  15      422.04      356.44     46.06 o 
  -2   3  15      122.24      130.16     64.08 o 
  -1   3  15       22.84       54.07     53.07 o 
   0   3  15       15.77       43.05     71.09 o 
   1   3  15       40.95      114.14     70.09 o 
   2   3  15      105.41      120.15     64.08 o 
 -12   4  15        9.26       21.36     32.65 o 
 -11   4  15       25.66       84.17     33.61 o 
 -10   4  15       65.98       90.80     31.82 o 
  -9   4  15       81.05      123.53     44.62 o 
  -8   4  15      285.82      259.32     81.10 o 
  -7   4  15       38.14       77.37     23.71 o 
  -6   4  15       60.61      100.04     34.29 o 
  -5   4  15        1.99       23.00     25.03 o 
  -4   4  15        1.26       29.04     67.08 o 
  -3   4  15        0.45       12.01     41.05 o 
  -2   4  15       42.08       44.05     27.03 o 
  -1   4  15       78.38       83.10     29.04 o 
   0   4  15       43.90       51.06     64.08 o 
   1   4  15       70.46      101.13     62.08 o 
 -12   5  15        7.33       42.05     58.07 o 
 -11   5  15       64.26      106.10     31.21 o 
 -10   5  15       15.78       40.01     35.04 o 
  -9   5  15        1.14       36.00     37.55 o 
  -8   5  15        4.71       80.33     27.03 o 
  -7   5  15      570.72      596.83     23.45 o 
  -6   5  15      131.30      141.81     36.55 o 
  -5   5  15       44.08       65.52     34.87 o 
  -4   5  15        6.13       18.02     41.05 o 
  -3   5  15       23.96       49.06     31.04 o 
  -2   5  15       13.84       12.01     32.04 o 
  -1   5  15        4.25       46.06     51.06 o 
   0   5  15       83.67      156.19     56.07 o 
 -11   6  15       14.99      122.97     29.75 o 
 -10   6  15       39.65      115.18     47.85 o 
  -9   6  15      196.62      246.73     25.62 o 
  -8   6  15       23.27       59.18     34.50 o 
  -7   6  15      277.56      279.18     33.04 o 
  -6   6  15      319.62      419.52     39.05 o 
  -5   6  15       30.69       72.79     25.49 o 
  -4   6  15      204.54      203.25     54.07 o 
  -3   6  15       66.18       99.12     32.04 o 
  -2   6  15        4.62       26.03     37.05 o 
  -1   6  15        0.01       59.07     28.03 o 
 -11   7  15       26.44       91.13     31.06 o 
 -10   7  15       67.54       89.85     27.43 o 
  -9   7  15      165.40      215.04     24.58 o 
  -8   7  15       69.36       68.37     21.53 o 
  -7   7  15      109.33      103.58     19.56 o 
  -6   7  15       80.96      169.28     43.55 o 
  -5   7  15       11.86      118.15     48.06 o 
  -4   7  15        0.26       -4.00     54.07 o 
  -3   7  15      352.34      382.48     36.04 o 
  -2   7  15      147.01      195.24     67.08 o 
 -10   8  15       48.20       93.02     43.17 o 
  -9   8  15      221.39      213.22     34.78 o 
  -8   8  15        5.77       90.29     22.91 o 
  -7   8  15      223.59      197.94     25.03 o 
  -6   8  15      159.94      142.70     17.33 o 
  -5   8  15        0.04       47.06     53.07 o 
  -4   8  15       23.08       50.06     36.04 o 
  -3   8  15       70.98      142.31     27.50 o 
  -9   9  15       43.21       91.05     22.71 o 
  -8   9  15       39.55      108.55     20.08 o 
  -7   9  15       10.24       43.05     31.54 o 
  -6   9  15       61.44       66.54     15.78 o 
  -4  -8  16      139.12      273.32     48.06 o 
  -3  -8  16       43.15       52.92     31.24 o 
  -2  -8  16      713.09      692.83     34.52 o 
  -1  -8  16        2.36       93.13     46.00 o 
   0  -8  16       87.76       87.48     28.54 o 
   1  -8  16       67.02       97.12     59.07 o 
   2  -8  16        8.34       75.09     43.05 o 
  -5  -7  16       17.55       47.84     29.99 o 
  -4  -7  16       16.79       58.88     31.52 o 
  -3  -7  16        2.82       62.47     30.24 o 
  -2  -7  16       86.14      251.31     84.10 o 
  -1  -7  16       13.48       63.08     71.09 o 
   0  -7  16       36.62       90.11     62.08 o 
   1  -7  16        1.17       37.05    115.14 o 
   2  -7  16        0.40       40.05     62.08 o 
  -7  -6  16       22.55       89.86     45.56 o 
  -6  -6  16       58.17       98.41     32.96 o 
  -5  -6  16       77.44      110.14     51.06 o 
  -4  -6  16        0.09       36.04     50.06 o 
  -3  -6  16        5.54       80.10     70.09 o 
  -2  -6  16      175.89      207.26     85.11 o 
  -1  -6  16       11.44       51.06     63.08 o 
   0  -6  16        1.76       53.07     41.05 o 
   1  -6  16        6.75       18.02     59.07 o 
   2  -6  16        3.72       62.08     62.08 o 
   3  -6  16        0.01       52.06     58.07 o 
  -8  -5  16       69.53      117.07     31.93 o 
  -7  -5  16      212.11      248.39     37.55 o 
  -6  -5  16      124.50      196.80     48.06 o 
  -5  -5  16      203.51      199.25     39.05 o 
  -4  -5  16        0.72      101.13     35.04 o 
  -3  -5  16      188.27      249.31     59.07 o 
  -2  -5  16       58.65      185.23     73.09 o 
  -1  -5  16      172.12      214.27     91.11 o 
   0  -5  16       41.32       55.07     72.09 o 
   1  -5  16       25.37      105.13    107.13 o 
   2  -5  16        0.21       67.08     65.08 o 
   3  -5  16      110.32      152.19     77.10 o 
  -8  -4  16       85.81      115.11     37.93 o 
  -7  -4  16       14.36       80.91     35.54 o 
  -6  -4  16       42.68       97.64     27.25 o 
  -5  -4  16        8.81       52.06     41.05 o 
  -4  -4  16        4.45       58.07     38.05 o 
  -3  -4  16       32.85      113.14     60.07 o 
  -2  -4  16        3.28       63.08     50.06 o 
  -1  -4  16      225.24      213.27     55.07 o 
   0  -4  16        0.75       20.02     50.06 o 
   1  -4  16       27.13       64.08     79.10 o 
   2  -4  16       21.51       77.10     96.12 o 
   3  -4  16       82.67       80.10     83.10 o 
  -9  -3  16       71.09       94.05     34.24 o 
  -8  -3  16       40.58       56.32     31.03 o 
  -7  -3  16        1.97       62.49     27.50 o 
  -6  -3  16        0.15       73.91     31.53 o 
  -5  -3  16       76.63      131.97     29.86 o 
  -4  -3  16       64.22      180.22     40.05 o 
  -3  -3  16       68.45      129.16     48.06 o 
  -2  -3  16      458.74      488.61     56.07 o 
  -1  -3  16        3.01       24.03     36.04 o 
   0  -3  16       61.82       75.09     63.08 o 
   1  -3  16        0.08       31.04     56.07 o 
   2  -3  16       58.37       65.08     65.08 o 
   3  -3  16      517.67      465.58    109.14 o 
 -10  -2  16      108.42      137.09     64.58 o 
  -9  -2  16        0.41       62.08     31.66 o 
  -8  -2  16       65.57      114.82     31.07 o 
  -7  -2  16      163.90      253.32     71.09 o 
  -6  -2  16       82.88       86.16     30.36 o 
  -5  -2  16      102.74      107.59     27.58 o 
  -4  -2  16      388.81      369.46     26.03 o 
  -3  -2  16        0.19       37.05     36.04 o 
  -2  -2  16      249.01      244.30     72.09 o 
  -1  -2  16        0.00       39.05     38.05 o 
   0  -2  16        5.71       34.04     76.09 o 
   1  -2  16      141.05      200.25     75.09 o 
   2  -2  16        0.03       28.03     67.08 o 
   3  -2  16      248.33      250.31     79.10 o 
 -10  -1  16        0.97       39.46     38.53 o 
  -9  -1  16        2.22       43.05     26.20 o 
  -8  -1  16       46.51      110.25     28.62 o 
  -7  -1  16        1.57       37.62     27.38 o 
  -6  -1  16        0.46       74.75     31.04 o 
  -5  -1  16       35.81       18.02     28.99 o 
  -4  -1  16      173.21      195.24     81.10 o 
  -3  -1  16        1.83       27.03     62.08 o 
  -2  -1  16       56.41      121.15     69.09 o 
  -1  -1  16       47.05       75.09     79.10 o 
   0  -1  16      422.38      415.52     51.06 o 
   1  -1  16        4.35       44.05     55.07 o 
   2  -1  16      527.39      569.71     96.12 o 
   3  -1  16       29.68       78.10     64.08 o 
 -10   0  16       31.97      128.11     32.72 o 
  -9   0  16        0.02       59.86     35.80 o 
  -8   0  16       36.89       78.53     31.14 o 
  -7   0  16        6.98       43.62     43.43 o 
  -6   0  16      216.15      304.75     41.20 o 
  -5   0  16      476.70      409.35     29.89 o 
  -4   0  16     1116.21      982.22    107.13 o 
  -3   0  16       74.38       99.12     75.09 o 
  -2   0  16      105.73      105.13     69.09 o 
  -1   0  16        0.84       33.04     62.08 o 
   0   0  16      113.36      149.19     71.09 o 
   1   0  16        2.85       26.03     78.10 o 
   2   0  16      193.50      242.30     92.11 o 
 -11   1  16        9.54       85.06     34.74 o 
 -10   1  16      105.44      154.63     34.93 o 
  -9   1  16      118.71      169.39     30.14 o 
  -8   1  16      342.21      338.05     31.18 o 
  -7   1  16      111.26      144.18     29.85 o 
  -6   1  16        1.41       49.52     24.85 o 
  -5   1  16        0.01       47.79     34.54 o 
  -4   1  16        0.04       20.02     36.04 o 
  -3   1  16        8.39       53.07     60.07 o 
  -2   1  16        6.97       19.02     55.07 o 
  -1   1  16      171.49      199.25     66.08 o 
   0   1  16        2.66       65.08     77.10 o 
   1   1  16      305.59      317.39     86.11 o 
   2   1  16      530.70      512.64     62.08 o 
 -11   2  16        2.86       55.47     34.20 o 
 -10   2  16        1.83       82.62     30.40 o 
  -9   2  16       97.19      122.50     27.78 o 
  -8   2  16       27.04       53.25     36.55 o 
  -7   2  16       34.53       46.67     27.13 o 
  -6   2  16        4.19       14.20     24.91 o 
  -5   2  16        4.14       39.23     25.82 o 
  -4   2  16      808.78      777.97     68.08 o 
  -3   2  16      229.31      182.23     44.05 o 
  -2   2  16      410.54      328.41     92.11 o 
  -1   2  16      212.64      217.27     69.09 o 
   0   2  16       83.22      108.13     56.07 o 
   1   2  16        9.44       41.05     78.10 o 
 -11   3  16        2.81       31.82     32.72 o 
 -10   3  16       84.69      122.66     31.50 o 
  -9   3  16      166.84      194.02     28.47 o
[truncated: 11,752 more chars]
